# Supplementary material for: The dynamics and longevity of circulating CD4+ memory T cells depend on cell age and not the chronological age of the host
Source: PLoS Biol. 2024 Aug 13;22(8):e3002380. doi: 10.1371/journal.pbio.3002380 (PMC11321570; doi:10.1371/journal.pbio.3002380)
Supplement: S1 Data — (XLSX) [file pbio.3002380.s002.xlsx]

## Sheet: Fig2
index	mouseID	exptID	location	age	donBrdU	doffBrdU	expt_time	organ	population	Qall	Ki67frac	kind	ADH	ageBMT	dpBMT
890	211244	TH205-BrdUup	UCL	304	21	0	21	LN	4cm	52833.1	0.385971	chimera	donor	58	246
891	211245	TH205-BrdUup	UCL	304	21	0	21	LN	4cm	52410	0.339439	chimera	donor	58	246
892	203808	TH205-BrdUup	UCL	327	16	0	16	LN	4cm	125322	0.347615	chimera	donor	81	246
893	203809	TH205-BrdUup	UCL	327	16	0	16	LN	4cm	46337.7	0.357783	chimera	donor	81	246
894	203519	TH205-BrdUup	UCL	326	11	0	11	LN	4cm	74268.4	0.301229	chimera	donor	80	246
895	203520	TH205-BrdUup	UCL	326	11	0	11	LN	4cm	57386.8	0.302083	chimera	donor	80	246
896	203518	TH205-BrdUup	UCL	326	7	0	7	LN	4cm	59907.3	0.36444	chimera	donor	80	246
897	203521	TH205-BrdUup	UCL	326	7	0	7	LN	4cm	153924	0.397872	chimera	donor	80	246
898	212312	TH205-BrdUup	UCL	304	4	0	4	LN	4cm	121888	0.334215	chimera	donor	58	246
899	212313	TH205-BrdUup	UCL	304	4	0	4	LN	4cm	162240	0.312624	chimera	donor	58	246
900	212314	TH205-BrdUup	UCL	304	1	0	1	LN	4cm	133164	0.399618	chimera	donor	58	246
901	212315	TH205-BrdUup	UCL	304	1	0	1	LN	4cm	131715	0.347137	chimera	donor	58	246
902	208525	TH205-BrdUup	UCL	312	0	0	0	LN	4cm	98034.7	0.400269	chimera	donor	66	246
972	634917	TH259up-21M	UCL	151	21	0	21	LN	4cm	61766.1	0.583694	chimera	donor	74	77
973	634893	TH259up-21a	UCL	150	21	0	21	LN	4cm	48027.8	0.485754	chimera	donor	73	77
974	634894	TH259up-21b	UCL	150	21	0	21	LN	4cm	74877.7	0.527326	chimera	donor	73	77
975	634918	TH259up-14a	UCL	151	14	0	14	LN	4cm	59951.4	0.510759	chimera	donor	81	70
976	634919	TH259up-14b	UCL	150	14	0	14	LN	4cm	54369.2	0.511513	chimera	donor	80	70
977	634909	TH259up-7a	UCL	154	7	0	7	LN	4cm	58652	0.545958	chimera	donor	91	63
978	634910	TH259up-7b	UCL	154	7	0	7	LN	4cm	69104	0.523501	chimera	donor	91	63
979	634911	TH259up-4a	UCL	154	4	0	4	LN	4cm	50088.2	0.44	chimera	donor	94	60
980	634912	TH259up-4b	UCL	150	4	0	4	LN	4cm	66518.9	0.515631	chimera	donor	90	60
981	634913	TH259up-2a	UCL	151	2	0	2	LN	4cm	70192.7	0.520309	chimera	donor	93	58
982	634914	TH259up-2b	UCL	150	2	0	2	LN	4cm	42557.3	0.558803	chimera	donor	92	58
983	634915	TH259up-1a	UCL	150	1	0	1	LN	4cm	38133.2	0.559968	chimera	donor	93	57
984	634916	TH259up-1b	UCL	150	1	0	1	LN	4cm	46648.6	0.472982	chimera	donor	93	57
985	634891	TH259up-0a	UCL	150	0	0	0	LN	4cm	42081	0.623422	chimera	donor	94	56
986	634892	TH259up-0b	UCL	150	0	0	0	LN	4cm	39213.8	0.528169	chimera	donor	94	56
1060	208526	TH205-BrdUdown	UCL	326	0	0	0	LN	4cm	309843	0.330316	chimera	donor	66	260
1061	210823	TH205-BrdUdown	UCL	318	0	0	0	LN	4cm	162626	0.387313	chimera	donor	58	260
1062	203523	TH205-BrdUdown	UCL	340	21	0	21	LN	4cm	140076	0.382908	chimera	donor	80	260
1063	212316	TH205-BrdUdown	UCL	318	21	0	21	LN	4cm	204168	0.366051	chimera	donor	58	260
1064	203810	TH205-BrdUdown	UCL	341	21	2	23	LN	4cm	136477	0.369542	chimera	donor	81	260
1065	203811	TH205-BrdUdown	UCL	341	21	2	23	LN	4cm	115190	0.382986	chimera	donor	81	260
1066	203522	TH205-BrdUdown	UCL	340	21	4	25	LN	4cm	159554	0.372062	chimera	donor	80	260
1067	204590	TH205-BrdUdown	UCL	327	21	4	25	LN	4cm	159180	0.396654	chimera	donor	67	260
1068	202825	TH205-BrdUdown	UCL	337	22	6	28	LN	4cm	137249	0.455408	chimera	donor	77	260
1069	202894	TH205-BrdUdown	UCL	338	22	6	28	LN	4cm	125933	0.406597	chimera	donor	78	260
1070	212310	TH205-BrdUdown	UCL	318	21	11	32	LN	4cm	135882	0.421569	chimera	donor	58	260
1071	212311	TH205-BrdUdown	UCL	318	21	11	32	LN	4cm	118411	0.368459	chimera	donor	58	260
1072	211246	TH205-BrdUdown	UCL	318	21	14	35	LN	4cm	71615.2	0.487646	chimera	donor	58	260
1073	211247	TH205-BrdUdown	UCL	318	21	14	35	LN	4cm	116442	0.434101	chimera	donor	58	260
1144	634902	TH259dn-ctrla	UCL	172	0	0	0	LN	4cm	51189.4	0.524648	chimera	donor	116	56
1145	634903	TH259dn-ctrlb	UCL	172	0	0	0	LN	4cm	61035	0.593717	chimera	donor	116	56
1146	634900	TH259dn-0a	UCL	175	21	0	21	LN	4cm	42095.9	0.497783	chimera	donor	98	77
1147	634901	TH259dn-0b	UCL	175	21	0	21	LN	4cm	36275.4	0.491438	chimera	donor	98	77
1148	634907	TH259dn-2a	UCL	172	21	2	23	LN	4cm	30213.7	0.483733	chimera	donor	93	79
1149	634908	TH259dn-2b	UCL	171	21	2	23	LN	4cm	23351.4	0.423611	chimera	donor	92	79
1150	634905	TH259dn-4a	UCL	172	21	4	25	LN	4cm	60139.5	0.565217	chimera	donor	91	81
1151	634906	TH259dn-4b	UCL	172	21	4	25	LN	4cm	54598.8	0.607066	chimera	donor	91	81
1152	634899	TH259dn-7a	UCL	171	21	7	28	LN	4cm	62408.6	0.516687	chimera	donor	87	84
1153	634904	TH259dn-7b	UCL	172	21	7	28	LN	4cm	73172.4	0.449939	chimera	donor	88	84
1154	634897	TH259dn-9a	UCL	171	21	9	30	LN	4cm	87910.8	0.462392	chimera	donor	85	86
1155	634898	TH259dn-9b	UCL	171	21	9	30	LN	4cm	199180	0.488105	chimera	donor	85	86
1156	634895	TH259dn-14a	UCL	171	21	14	35	LN	4cm	59767.2	0.398473	chimera	donor	80	91
1157	634896	TH259dn-14b	UCL	171	21	14	35	LN	4cm	10947	0.428646	chimera	donor	80	91
877	211244	TH205-BrdUup	UCL	304	21	0	21	LN	4em	406247	0.20691	chimera	donor	58	246
878	211245	TH205-BrdUup	UCL	304	21	0	21	LN	4em	437430	0.191345	chimera	donor	58	246
879	203808	TH205-BrdUup	UCL	327	16	0	16	LN	4em	747077	0.215312	chimera	donor	81	246
880	203809	TH205-BrdUup	UCL	327	16	0	16	LN	4em	745711	0.204126	chimera	donor	81	246
881	203519	TH205-BrdUup	UCL	326	11	0	11	LN	4em	563415	0.205016	chimera	donor	80	246
882	203520	TH205-BrdUup	UCL	326	11	0	11	LN	4em	548733	0.216164	chimera	donor	80	246
883	203518	TH205-BrdUup	UCL	326	7	0	7	LN	4em	521776	0.230869	chimera	donor	80	246
884	203521	TH205-BrdUup	UCL	326	7	0	7	LN	4em	751852	0.242132	chimera	donor	80	246
885	212312	TH205-BrdUup	UCL	304	4	0	4	LN	4em	1.18209e+06	0.195487	chimera	donor	58	246
886	212313	TH205-BrdUup	UCL	304	4	0	4	LN	4em	1.14653e+06	0.183671	chimera	donor	58	246
887	212314	TH205-BrdUup	UCL	304	1	0	1	LN	4em	739062	0.259925	chimera	donor	58	246
888	212315	TH205-BrdUup	UCL	304	1	0	1	LN	4em	807927	0.233458	chimera	donor	58	246
889	208525	TH205-BrdUup	UCL	312	0	0	0	LN	4em	736906	0.221979	chimera	donor	66	246
957	634917	TH259up-21M	UCL	151	21	0	21	LN	4em	253632	0.283522	chimera	donor	74	77
958	634893	TH259up-21a	UCL	150	21	0	21	LN	4em	309761	0.203965	chimera	donor	73	77
959	634894	TH259up-21b	UCL	150	21	0	21	LN	4em	322471	0.254093	chimera	donor	73	77
960	634918	TH259up-14a	UCL	151	14	0	14	LN	4em	314631	0.300289	chimera	donor	81	70
961	634919	TH259up-14b	UCL	150	14	0	14	LN	4em	260579	0.283002	chimera	donor	80	70
962	634909	TH259up-7a	UCL	154	7	0	7	LN	4em	252762	0.324297	chimera	donor	91	63
963	634910	TH259up-7b	UCL	154	7	0	7	LN	4em	237477	0.288005	chimera	donor	91	63
964	634911	TH259up-4a	UCL	154	4	0	4	LN	4em	224729	0.245285	chimera	donor	94	60
965	634912	TH259up-4b	UCL	150	4	0	4	LN	4em	164256	0.265552	chimera	donor	90	60
966	634913	TH259up-2a	UCL	151	2	0	2	LN	4em	196899	0.27909	chimera	donor	93	58
967	634914	TH259up-2b	UCL	150	2	0	2	LN	4em	191612	0.306646	chimera	donor	92	58
968	634915	TH259up-1a	UCL	150	1	0	1	LN	4em	134269	0.335439	chimera	donor	93	57
969	634916	TH259up-1b	UCL	150	1	0	1	LN	4em	164007	0.291018	chimera	donor	93	57
970	634891	TH259up-0a	UCL	150	0	0	0	LN	4em	161861	0.338742	chimera	donor	94	56
971	634892	TH259up-0b	UCL	150	0	0	0	LN	4em	220992	0.272883	chimera	donor	94	56
1046	208526	TH205-BrdUdown	UCL	326	0	0	0	LN	4em	1.41352e+06	0.222815	chimera	donor	66	260
1047	210823	TH205-BrdUdown	UCL	318	0	0	0	LN	4em	869631	0.256282	chimera	donor	58	260
1048	203523	TH205-BrdUdown	UCL	340	21	0	21	LN	4em	652681	0.239781	chimera	donor	80	260
1049	212316	TH205-BrdUdown	UCL	318	21	0	21	LN	4em	961192	0.254476	chimera	donor	58	260
1050	203810	TH205-BrdUdown	UCL	341	21	2	23	LN	4em	914675	0.222639	chimera	donor	81	260
1051	203811	TH205-BrdUdown	UCL	341	21	2	23	LN	4em	907048	0.257217	chimera	donor	81	260
1052	203522	TH205-BrdUdown	UCL	340	21	4	25	LN	4em	1.0985e+06	0.228424	chimera	donor	80	260
1053	204590	TH205-BrdUdown	UCL	327	21	4	25	LN	4em	877382	0.233358	chimera	donor	67	260
1054	202825	TH205-BrdUdown	UCL	337	22	6	28	LN	4em	1.18563e+06	0.247611	chimera	donor	77	260
1055	202894	TH205-BrdUdown	UCL	338	22	6	28	LN	4em	816138	0.254904	chimera	donor	78	260
1056	212310	TH205-BrdUdown	UCL	318	21	11	32	LN	4em	574583	0.265251	chimera	donor	58	260
1057	212311	TH205-BrdUdown	UCL	318	21	11	32	LN	4em	886087	0.268177	chimera	donor	58	260
1058	211246	TH205-BrdUdown	UCL	318	21	14	35	LN	4em	618927	0.248194	chimera	donor	58	260
1059	211247	TH205-BrdUdown	UCL	318	21	14	35	LN	4em	751377	0.327214	chimera	donor	58	260
1130	634902	TH259dn-ctrla	UCL	172	0	0	0	LN	4em	189347	0.275424	chimera	donor	116	56
1131	634903	TH259dn-ctrlb	UCL	172	0	0	0	LN	4em	357045	0.366466	chimera	donor	116	56
1132	634900	TH259dn-0a	UCL	175	21	0	21	LN	4em	309228	0.217174	chimera	donor	98	77
1133	634901	TH259dn-0b	UCL	175	21	0	21	LN	4em	335858	0.222212	chimera	donor	98	77
1134	634907	TH259dn-2a	UCL	172	21	2	23	LN	4em	198872	0.182102	chimera	donor	93	79
1135	634908	TH259dn-2b	UCL	171	21	2	23	LN	4em	168757	0.191544	chimera	donor	92	79
1136	634905	TH259dn-4a	UCL	172	21	4	25	LN	4em	342534	0.319566	chimera	donor	91	81
1137	634906	TH259dn-4b	UCL	172	21	4	25	LN	4em	389084	0.305804	chimera	donor	91	81
1138	634899	TH259dn-7a	UCL	171	21	7	28	LN	4em	361903	0.329686	chimera	donor	87	84
1139	634904	TH259dn-7b	UCL	172	21	7	28	LN	4em	595457	0.219806	chimera	donor	88	84
1140	634897	TH259dn-9a	UCL	171	21	9	30	LN	4em	624274	0.247962	chimera	donor	85	86
1141	634898	TH259dn-9b	UCL	171	21	9	30	LN	4em	781688	0.263482	chimera	donor	85	86
1142	634895	TH259dn-14a	UCL	171	21	14	35	LN	4em	399391	0.167923	chimera	donor	80	91
1143	634896	TH259dn-14b	UCL	171	21	14	35	LN	4em	48285.9	0.199573	chimera	donor	80	91
1226	211244	TH205-BrdUup	UCL	304	21	0	21	LN	4cm	18368.9	0.360624	chimera	host	58	246
1227	211245	TH205-BrdUup	UCL	304	21	0	21	LN	4cm	34860	0.362306	chimera	host	58	246
1228	203808	TH205-BrdUup	UCL	327	16	0	16	LN	4cm	38754.6	0.383133	chimera	host	81	246
1229	203809	TH205-BrdUup	UCL	327	16	0	16	LN	4cm	9833.15	0.306069	chimera	host	81	246
1230	203519	TH205-BrdUup	UCL	326	11	0	11	LN	4cm	17397	0.296108	chimera	host	80	246
1231	203520	TH205-BrdUup	UCL	326	11	0	11	LN	4cm	24480.5	0.203488	chimera	host	80	246
1232	203518	TH205-BrdUup	UCL	326	7	0	7	LN	4cm	25863.7	0.315131	chimera	host	80	246
1233	203521	TH205-BrdUup	UCL	326	7	0	7	LN	4cm	53504.9	0.343535	chimera	host	80	246
1234	212312	TH205-BrdUup	UCL	304	4	0	4	LN	4cm	54436.6	0.302739	chimera	host	58	246
1235	212313	TH205-BrdUup	UCL	304	4	0	4	LN	4cm	53801.8	0.257757	chimera	host	58	246
1236	212314	TH205-BrdUup	UCL	304	1	0	1	LN	4cm	46348.3	0.38203	chimera	host	58	246
1237	212315	TH205-BrdUup	UCL	304	1	0	1	LN	4cm	72568.7	0.356077	chimera	host	58	246
1238	208525	TH205-BrdUup	UCL	312	0	0	0	LN	4cm	56259.7	0.346987	chimera	host	66	246
1308	634917	TH259up-21M	UCL	151	21	0	21	LN	4cm	44323.7	0.321625	chimera	host	74	77
1309	634893	TH259up-21a	UCL	150	21	0	21	LN	4cm	43321.8	0.343606	chimera	host	73	77
1310	634894	TH259up-21b	UCL	150	21	0	21	LN	4cm	68942.5	0.361577	chimera	host	73	77
1311	634918	TH259up-14a	UCL	151	14	0	14	LN	4cm	104270	0.340611	chimera	host	81	70
1312	634919	TH259up-14b	UCL	150	14	0	14	LN	4cm	53594.2	0.28198	chimera	host	80	70
1313	634909	TH259up-7a	UCL	154	7	0	7	LN	4cm	61769.7	0.329127	chimera	host	91	63
1314	634910	TH259up-7b	UCL	154	7	0	7	LN	4cm	86389.3	0.320225	chimera	host	91	63
1315	634911	TH259up-4a	UCL	154	4	0	4	LN	4cm	42562.2	0.22752	chimera	host	94	60
1316	634912	TH259up-4b	UCL	150	4	0	4	LN	4cm	55068.8	0.26993	chimera	host	90	60
1317	634913	TH259up-2a	UCL	151	2	0	2	LN	4cm	88317.9	0.331284	chimera	host	93	58
1318	634914	TH259up-2b	UCL	150	2	0	2	LN	4cm	52093.5	0.327459	chimera	host	92	58
1319	634915	TH259up-1a	UCL	150	1	0	1	LN	4cm	82899.5	0.322981	chimera	host	93	57
1320	634916	TH259up-1b	UCL	150	1	0	1	LN	4cm	76798.3	0.283887	chimera	host	93	57
1321	634891	TH259up-0a	UCL	150	0	0	0	LN	4cm	75751.7	0.388781	chimera	host	94	56
1322	634892	TH259up-0b	UCL	150	0	0	0	LN	4cm	80360.8	0.312715	chimera	host	94	56
1396	208526	TH205-BrdUdown	UCL	326	0	0	0	LN	4cm	141302	0.247022	chimera	host	66	260
1397	210823	TH205-BrdUdown	UCL	318	0	0	0	LN	4cm	69647.1	0.3325	chimera	host	58	260
1398	203523	TH205-BrdUdown	UCL	340	21	0	21	LN	4cm	99616.6	0.33768	chimera	host	80	260
1399	212316	TH205-BrdUdown	UCL	318	21	0	21	LN	4cm	65600.1	0.314465	chimera	host	58	260
1400	203810	TH205-BrdUdown	UCL	341	21	2	23	LN	4cm	66689.1	0.35025	chimera	host	81	260
1401	203811	TH205-BrdUdown	UCL	341	21	2	23	LN	4cm	60055.1	0.338524	chimera	host	81	260
1402	203522	TH205-BrdUdown	UCL	340	21	4	25	LN	4cm	73729.9	0.308739	chimera	host	80	260
1403	204590	TH205-BrdUdown	UCL	327	21	4	25	LN	4cm	73435.7	0.304593	chimera	host	67	260
1404	202825	TH205-BrdUdown	UCL	337	22	6	28	LN	4cm	120516	0.446786	chimera	host	77	260
1405	202894	TH205-BrdUdown	UCL	338	22	6	28	LN	4cm	107216	0.360906	chimera	host	78	260
1406	212310	TH205-BrdUdown	UCL	318	21	11	32	LN	4cm	82469.9	0.384654	chimera	host	58	260
1407	212311	TH205-BrdUdown	UCL	318	21	11	32	LN	4cm	90145.1	0.350753	chimera	host	58	260
1408	211246	TH205-BrdUdown	UCL	318	21	14	35	LN	4cm	89123.3	0.464995	chimera	host	58	260
1409	211247	TH205-BrdUdown	UCL	318	21	14	35	LN	4cm	53539.4	0.433962	chimera	host	58	260
1480	634902	TH259dn-ctrla	UCL	172	0	0	0	LN	4cm	82461.8	0.266302	chimera	host	116	56
1481	634903	TH259dn-ctrlb	UCL	172	0	0	0	LN	4cm	69062.5	0.342118	chimera	host	116	56
1482	634900	TH259dn-0a	UCL	175	21	0	21	LN	4cm	47507.9	0.27385	chimera	host	98	77
1483	634901	TH259dn-0b	UCL	175	21	0	21	LN	4cm	57922.6	0.291153	chimera	host	98	77
1484	634907	TH259dn-2a	UCL	172	21	2	23	LN	4cm	55409	0.251634	chimera	host	93	79
1485	634908	TH259dn-2b	UCL	171	21	2	23	LN	4cm	31189.2	0.264298	chimera	host	92	79
1486	634905	TH259dn-4a	UCL	172	21	4	25	LN	4cm	79516.3	0.362755	chimera	host	91	81
1487	634906	TH259dn-4b	UCL	172	21	4	25	LN	4cm	47659.2	0.40227	chimera	host	91	81
1488	634899	TH259dn-7a	UCL	171	21	7	28	LN	4cm	58808.6	0.402274	chimera	host	87	84
1489	634904	TH259dn-7b	UCL	172	21	7	28	LN	4cm	55529.7	0.264943	chimera	host	88	84
1490	634897	TH259dn-9a	UCL	171	21	9	30	LN	4cm	39247.5	0.295807	chimera	host	85	86
1491	634898	TH259dn-9b	UCL	171	21	9	30	LN	4cm	97016.5	0.349895	chimera	host	85	86
1492	634895	TH259dn-14a	UCL	171	21	14	35	LN	4cm	50551.2	0.297834	chimera	host	80	91
1493	634896	TH259dn-14b	UCL	171	21	14	35	LN	4cm	7147.32	0.32506	chimera	host	80	91
1213	211244	TH205-BrdUup	UCL	304	21	0	21	LN	4em	239638	0.16511	chimera	host	58	246
1214	211245	TH205-BrdUup	UCL	304	21	0	21	LN	4em	371760	0.151549	chimera	host	58	246
1215	203808	TH205-BrdUup	UCL	327	16	0	16	LN	4em	405336	0.18385	chimera	host	81	246
1216	203809	TH205-BrdUup	UCL	327	16	0	16	LN	4em	289338	0.15495	chimera	host	81	246
1217	203519	TH205-BrdUup	UCL	326	11	0	11	LN	4em	265164	0.12611	chimera	host	80	246
1218	203520	TH205-BrdUup	UCL	326	11	0	11	LN	4em	347993	0.103476	chimera	host	80	246
1219	203518	TH205-BrdUup	UCL	326	7	0	7	LN	4em	340819	0.13822	chimera	host	80	246
1220	203521	TH205-BrdUup	UCL	326	7	0	7	LN	4em	529277	0.147498	chimera	host	80	246
1221	212312	TH205-BrdUup	UCL	304	4	0	4	LN	4em	751959	0.129515	chimera	host	58	246
1222	212313	TH205-BrdUup	UCL	304	4	0	4	LN	4em	658013	0.115523	chimera	host	58	246
1223	212314	TH205-BrdUup	UCL	304	1	0	1	LN	4em	417485	0.160436	chimera	host	58	246
1224	212315	TH205-BrdUup	UCL	304	1	0	1	LN	4em	615945	0.188721	chimera	host	58	246
1225	208525	TH205-BrdUup	UCL	312	0	0	0	LN	4em	578793	0.156637	chimera	host	66	246
1293	634917	TH259up-21M	UCL	151	21	0	21	LN	4em	298516	0.140983	chimera	host	74	77
1294	634893	TH259up-21a	UCL	150	21	0	21	LN	4em	489723	0.114769	chimera	host	73	77
1295	634894	TH259up-21b	UCL	150	21	0	21	LN	4em	506026	0.162417	chimera	host	73	77
1296	634918	TH259up-14a	UCL	151	14	0	14	LN	4em	742449	0.205652	chimera	host	81	70
1297	634919	TH259up-14b	UCL	150	14	0	14	LN	4em	352476	0.151036	chimera	host	80	70
1298	634909	TH259up-7a	UCL	154	7	0	7	LN	4em	429108	0.20722	chimera	host	91	63
1299	634910	TH259up-7b	UCL	154	7	0	7	LN	4em	458304	0.167644	chimera	host	91	63
1300	634911	TH259up-4a	UCL	154	4	0	4	LN	4em	324135	0.112608	chimera	host	94	60
1301	634912	TH259up-4b	UCL	150	4	0	4	LN	4em	300016	0.140424	chimera	host	90	60
1302	634913	TH259up-2a	UCL	151	2	0	2	LN	4em	463448	0.129706	chimera	host	93	58
1303	634914	TH259up-2b	UCL	150	2	0	2	LN	4em	402651	0.159753	chimera	host	92	58
1304	634915	TH259up-1a	UCL	150	1	0	1	LN	4em	465534	0.148926	chimera	host	93	57
1305	634916	TH259up-1b	UCL	150	1	0	1	LN	4em	484654	0.145694	chimera	host	93	57
1306	634891	TH259up-0a	UCL	150	0	0	0	LN	4em	624250	0.21542	chimera	host	94	56
1307	634892	TH259up-0b	UCL	150	0	0	0	LN	4em	707989	0.14627	chimera	host	94	56
1382	208526	TH205-BrdUdown	UCL	326	0	0	0	LN	4em	804058	0.141395	chimera	host	66	260
1383	210823	TH205-BrdUdown	UCL	318	0	0	0	LN	4em	615027	0.148843	chimera	host	58	260
1384	203523	TH205-BrdUdown	UCL	340	21	0	21	LN	4em	663585	0.18438	chimera	host	80	260
1385	212316	TH205-BrdUdown	UCL	318	21	0	21	LN	4em	501756	0.171267	chimera	host	58	260
1386	203810	TH205-BrdUdown	UCL	341	21	2	23	LN	4em	634714	0.142997	chimera	host	81	260
1387	203811	TH205-BrdUdown	UCL	341	21	2	23	LN	4em	633079	0.186834	chimera	host	81	260
1388	203522	TH205-BrdUdown	UCL	340	21	4	25	LN	4em	705821	0.161778	chimera	host	80	260
1389	204590	TH205-BrdUdown	UCL	327	21	4	25	LN	4em	696308	0.164613	chimera	host	67	260
1390	202825	TH205-BrdUdown	UCL	337	22	6	28	LN	4em	1.45068e+06	0.202011	chimera	host	77	260
1391	202894	TH205-BrdUdown	UCL	338	22	6	28	LN	4em	838449	0.200301	chimera	host	78	260
1392	212310	TH205-BrdUdown	UCL	318	21	11	32	LN	4em	537199	0.199241	chimera	host	58	260
1393	212311	TH205-BrdUdown	UCL	318	21	11	32	LN	4em	822128	0.193795	chimera	host	58	260
1394	211246	TH205-BrdUdown	UCL	318	21	14	35	LN	4em	837638	0.236089	chimera	host	58	260
1395	211247	TH205-BrdUdown	UCL	318	21	14	35	LN	4em	462467	0.237587	chimera	host	58	260
1466	634902	TH259dn-ctrla	UCL	172	0	0	0	LN	4em	578134	0.134736	chimera	host	116	56
1467	634903	TH259dn-ctrlb	UCL	172	0	0	0	LN	4em	609180	0.190248	chimera	host	116	56
1468	634900	TH259dn-0a	UCL	175	21	0	21	LN	4em	539249	0.12691	chimera	host	98	77
1469	634901	TH259dn-0b	UCL	175	21	0	21	LN	4em	742776	0.139739	chimera	host	98	77
1470	634907	TH259dn-2a	UCL	172	21	2	23	LN	4em	480444	0.120767	chimera	host	93	79
1471	634908	TH259dn-2b	UCL	171	21	2	23	LN	4em	296541	0.124863	chimera	host	92	79
1472	634905	TH259dn-4a	UCL	172	21	4	25	LN	4em	540402	0.198177	chimera	host	91	81
1473	634906	TH259dn-4b	UCL	172	21	4	25	LN	4em	454715	0.196017	chimera	host	91	81
1474	634899	TH259dn-7a	UCL	171	21	7	28	LN	4em	560006	0.216549	chimera	host	87	84
1475	634904	TH259dn-7b	UCL	172	21	7	28	LN	4em	678168	0.139953	chimera	host	88	84
1476	634897	TH259dn-9a	UCL	171	21	9	30	LN	4em	548399	0.159027	chimera	host	85	86
1477	634898	TH259dn-9b	UCL	171	21	9	30	LN	4em	557957	0.165093	chimera	host	85	86
1478	634895	TH259dn-14a	UCL	171	21	14	35	LN	4em	554877	0.121691	chimera	host	80	91
1479	634896	TH259dn-14b	UCL	171	21	14	35	LN	4em	63742.2	0.154682	chimera	host	80	91

## Sheet: Fig3
index	mouseID	exptID	location	age	donBrdU	doffBrdU	expt_time	organ	population	BrdUfrac	BrdUfracInKi67pos	BrdUfracInKi67neg	kind	ADH	ageBMT	dpBMT
890	211244	TH205-BrdUup	UCL	304	21	0	21	LN	4cm	0.649949	0.983319	0.440397	chimera	donor	58	246
891	211245	TH205-BrdUup	UCL	304	21	0	21	LN	4cm	0.582141	0.907251	0.415078	chimera	donor	58	246
892	203808	TH205-BrdUup	UCL	327	16	0	16	LN	4cm	0.573398	0.953912	0.370645	chimera	donor	81	246
893	203809	TH205-BrdUup	UCL	327	16	0	16	LN	4cm	0.531355	0.915493	0.31735	chimera	donor	81	246
894	203519	TH205-BrdUup	UCL	326	11	0	11	LN	4cm	0.426873	0.893421	0.225752	chimera	donor	80	246
895	203520	TH205-BrdUup	UCL	326	11	0	11	LN	4cm	0.470734	0.944171	0.265814	chimera	donor	80	246
896	203518	TH205-BrdUup	UCL	326	7	0	7	LN	4cm	0.393418	0.832884	0.141422	chimera	donor	80	246
897	203521	TH205-BrdUup	UCL	326	7	0	7	LN	4cm	0.454521	0.886364	0.16917	chimera	donor	80	246
898	212312	TH205-BrdUup	UCL	304	4	0	4	LN	4cm	0.363306	0.931751	0.0779543	chimera	donor	58	246
899	212313	TH205-BrdUup	UCL	304	4	0	4	LN	4cm	0.311041	0.891139	0.0472078	chimera	donor	58	246
900	212314	TH205-BrdUup	UCL	304	1	0	1	LN	4cm	0.168775	0.419355	0.00198807	chimera	donor	58	246
901	212315	TH205-BrdUup	UCL	304	1	0	1	LN	4cm	0.137445	0.395939	0	chimera	donor	58	246
902	208525	TH205-BrdUup	UCL	312	0	0	0	LN	4cm	0.0110813	0.0184564	0.00615901	chimera	donor	66	246
972	634917	TH259up-21M	UCL	151	21	0	21	LN	4cm	0.784955	0.931174	0.579943	chimera	donor	74	77
973	634893	TH259up-21a	UCL	150	21	0	21	LN	4cm	0.748436	0.90701	0.598649	chimera	donor	73	77
974	634894	TH259up-21b	UCL	150	21	0	21	LN	4cm	0.770129	0.905063	0.619594	chimera	donor	73	77
975	634918	TH259up-14a	UCL	151	14	0	14	LN	4cm	0.751266	0.919455	0.575679	chimera	donor	81	70
976	634919	TH259up-14b	UCL	150	14	0	14	LN	4cm	0.747259	0.930332	0.555556	chimera	donor	80	70
977	634909	TH259up-7a	UCL	154	7	0	7	LN	4cm	0.595238	0.859026	0.278049	chimera	donor	91	63
978	634910	TH259up-7b	UCL	154	7	0	7	LN	4cm	0.465154	0.696594	0.210884	chimera	donor	91	63
979	634911	TH259up-4a	UCL	154	4	0	4	LN	4cm	0.278462	0.503497	0.101648	chimera	donor	94	60
980	634912	TH259up-4b	UCL	150	4	0	4	LN	4cm	0.322269	0.520958	0.110757	chimera	donor	90	60
981	634913	TH259up-2a	UCL	151	2	0	2	LN	4cm	0.323501	0.60223	0.0211694	chimera	donor	93	58
982	634914	TH259up-2b	UCL	150	2	0	2	LN	4cm	0.374391	0.653798	0.0205047	chimera	donor	92	58
983	634915	TH259up-1a	UCL	150	1	0	1	LN	4cm	0.238284	0.405674	0.0252708	chimera	donor	93	57
984	634916	TH259up-1b	UCL	150	1	0	1	LN	4cm	0.240702	0.477745	0.0279627	chimera	donor	93	57
985	634891	TH259up-0a	UCL	150	0	0	0	LN	4cm	0.0140252	0.0168729	0.00931099	chimera	donor	94	56
986	634892	TH259up-0b	UCL	150	0	0	0	LN	4cm	0.0184859	0.0166667	0.0205224	chimera	donor	94	56
1060	208526	TH205-BrdUdown	UCL	326	0	0	0	LN	4cm	0.00140817	0.00426309	0	chimera	donor	66	260
1061	210823	TH205-BrdUdown	UCL	318	0	0	0	LN	4cm	0.001606	0.00345543	0.000436872	chimera	donor	58	260
1062	203523	TH205-BrdUdown	UCL	340	21	0	21	LN	4cm	0.618417	0.987889	0.389157	chimera	donor	80	260
1063	212316	TH205-BrdUdown	UCL	318	21	0	21	LN	4cm	0.594111	0.992114	0.364299	chimera	donor	58	260
1064	203810	TH205-BrdUdown	UCL	341	21	2	23	LN	4cm	0.539294	0.727788	0.428809	chimera	donor	81	260
1065	203811	TH205-BrdUdown	UCL	341	21	2	23	LN	4cm	0.625485	0.905069	0.451945	chimera	donor	81	260
1066	203522	TH205-BrdUdown	UCL	340	21	4	25	LN	4cm	0.446872	0.525801	0.400105	chimera	donor	80	260
1067	204590	TH205-BrdUdown	UCL	327	21	4	25	LN	4cm	0.339777	0.274602	0.382625	chimera	donor	67	260
1068	202825	TH205-BrdUdown	UCL	337	22	6	28	LN	4cm	0.303131	0.157292	0.425087	chimera	donor	77	260
1069	202894	TH205-BrdUdown	UCL	338	22	6	28	LN	4cm	0.296145	0.166819	0.38476	chimera	donor	78	260
1070	212310	TH205-BrdUdown	UCL	318	21	11	32	LN	4cm	0.1875	0.0465116	0.290254	chimera	donor	58	260
1071	212311	TH205-BrdUdown	UCL	318	21	11	32	LN	4cm	0.155556	0.0466926	0.219069	chimera	donor	58	260
1072	211246	TH205-BrdUdown	UCL	318	21	14	35	LN	4cm	0.174902	0.0666667	0.277919	chimera	donor	58	260
1073	211247	TH205-BrdUdown	UCL	318	21	14	35	LN	4cm	0.148815	0.0415065	0.231132	chimera	donor	58	260
1144	634902	TH259dn-ctrla	UCL	172	0	0	0	LN	4cm	0.0399061	0.0447427	0.0345679	chimera	donor	116	56
1145	634903	TH259dn-ctrlb	UCL	172	0	0	0	LN	4cm	0.00798722	0.00896861	0.00655308	chimera	donor	116	56
1146	634900	TH259dn-0a	UCL	175	21	0	21	LN	4cm	0.746675	0.917303	0.577554	chimera	donor	98	77
1147	634901	TH259dn-0b	UCL	175	21	0	21	LN	4cm	0.797945	0.966899	0.63468	chimera	donor	98	77
1148	634907	TH259dn-2a	UCL	172	21	2	23	LN	4cm	0.577055	0.654867	0.504146	chimera	donor	93	79
1149	634908	TH259dn-2b	UCL	171	21	2	23	LN	4cm	0.614583	0.672131	0.572289	chimera	donor	92	79
1150	634905	TH259dn-4a	UCL	172	21	4	25	LN	4cm	0.443936	0.34332	0.574737	chimera	donor	91	81
1151	634906	TH259dn-4b	UCL	172	21	4	25	LN	4cm	0.484705	0.415188	0.592105	chimera	donor	91	81
1152	634899	TH259dn-7a	UCL	171	21	7	28	LN	4cm	0.254635	0.0956938	0.424552	chimera	donor	87	84
1153	634904	TH259dn-7b	UCL	172	21	7	28	LN	4cm	0.212096	0.071753	0.326895	chimera	donor	88	84
1154	634897	TH259dn-9a	UCL	171	21	9	30	LN	4cm	0.191681	0.105697	0.265635	chimera	donor	85	86
1155	634898	TH259dn-9b	UCL	171	21	9	30	LN	4cm	0.226005	0.105042	0.341346	chimera	donor	85	86
1156	634895	TH259dn-14a	UCL	171	21	14	35	LN	4cm	0.0954198	0.0287356	0.139594	chimera	donor	80	91
1157	634896	TH259dn-14b	UCL	171	21	14	35	LN	4cm	0.0747517	0.0268293	0.110704	chimera	donor	80	91
1226	211244	TH205-BrdUup	UCL	304	21	0	21	LN	4cm	0.593567	0.989189	0.370427	chimera	host	58	246
1227	211245	TH205-BrdUup	UCL	304	21	0	21	LN	4cm	0.574871	0.904988	0.387314	chimera	host	58	246
1228	203808	TH205-BrdUup	UCL	327	16	0	16	LN	4cm	0.556627	0.971698	0.298828	chimera	host	81	246
1229	203809	TH205-BrdUup	UCL	327	16	0	16	LN	4cm	0.427441	0.913793	0.212928	chimera	host	81	246
1230	203519	TH205-BrdUup	UCL	326	11	0	11	LN	4cm	0.385787	0.897143	0.170673	chimera	host	80	246
1231	203520	TH205-BrdUup	UCL	326	11	0	11	LN	4cm	0.365116	0.96	0.213139	chimera	host	80	246
1232	203518	TH205-BrdUup	UCL	326	7	0	7	LN	4cm	0.357224	0.837545	0.136213	chimera	host	80	246
1233	203521	TH205-BrdUup	UCL	326	7	0	7	LN	4cm	0.395562	0.915367	0.123543	chimera	host	80	246
1234	212312	TH205-BrdUup	UCL	304	4	0	4	LN	4cm	0.326425	0.948655	0.0562633	chimera	host	58	246
1235	212313	TH205-BrdUup	UCL	304	4	0	4	LN	4cm	0.25537	0.884259	0.0369775	chimera	host	58	246
1236	212314	TH205-BrdUup	UCL	304	1	0	1	LN	4cm	0.170096	0.443447	0.00110988	chimera	host	58	246
1237	212315	TH205-BrdUup	UCL	304	1	0	1	LN	4cm	0.152985	0.429641	0	chimera	host	58	246
1238	208525	TH205-BrdUup	UCL	312	0	0	0	LN	4cm	0.0122879	0.0202361	0.00806452	chimera	host	66	246
1308	634917	TH259up-21M	UCL	151	21	0	21	LN	4cm	0.460483	0.921502	0.241909	chimera	host	74	77
1309	634893	TH259up-21a	UCL	150	21	0	21	LN	4cm	0.492296	0.908072	0.274648	chimera	host	73	77
1310	634894	TH259up-21b	UCL	150	21	0	21	LN	4cm	0.562302	0.902256	0.369766	chimera	host	73	77
1311	634918	TH259up-14a	UCL	151	14	0	14	LN	4cm	0.540757	0.887821	0.361479	chimera	host	81	70
1312	634919	TH259up-14b	UCL	150	14	0	14	LN	4cm	0.39822	0.915187	0.195198	chimera	host	80	70
1313	634909	TH259up-7a	UCL	154	7	0	7	LN	4cm	0.365931	0.86901	0.119122	chimera	host	91	63
1314	634910	TH259up-7b	UCL	154	7	0	7	LN	4cm	0.290838	0.727395	0.0851875	chimera	host	91	63
1315	634911	TH259up-4a	UCL	154	4	0	4	LN	4cm	0.150272	0.519894	0.0414062	chimera	host	94	60
1316	634912	TH259up-4b	UCL	150	4	0	4	LN	4cm	0.186014	0.568221	0.0446999	chimera	host	90	60
1317	634913	TH259up-2a	UCL	151	2	0	2	LN	4cm	0.207917	0.607889	0.00977011	chimera	host	93	58
1318	634914	TH259up-2b	UCL	150	2	0	2	LN	4cm	0.223991	0.664931	0.00929839	chimera	host	92	58
1319	634915	TH259up-1a	UCL	150	1	0	1	LN	4cm	0.126416	0.364253	0.012952	chimera	host	93	57
1320	634916	TH259up-1b	UCL	150	1	0	1	LN	4cm	0.1526	0.521021	0.00654762	chimera	host	93	57
1321	634891	TH259up-0a	UCL	150	0	0	0	LN	4cm	0.00857032	0.00901804	0.00828553	chimera	host	94	56
1322	634892	TH259up-0b	UCL	150	0	0	0	LN	4cm	0.0115979	0.0151099	0.01	chimera	host	94	56
1396	208526	TH205-BrdUdown	UCL	326	0	0	0	LN	4cm	0	0	0	chimera	host	66	260
1397	210823	TH205-BrdUdown	UCL	318	0	0	0	LN	4cm	0.001875	0.0056391	0	chimera	host	58	260
1398	203523	TH205-BrdUdown	UCL	340	21	0	21	LN	4cm	0.570098	0.990345	0.355837	chimera	host	80	260
1399	212316	TH205-BrdUdown	UCL	318	21	0	21	LN	4cm	0.519317	0.997143	0.300131	chimera	host	58	260
1400	203810	TH205-BrdUdown	UCL	341	21	2	23	LN	4cm	0.422445	0.610204	0.321232	chimera	host	81	260
1401	203811	TH205-BrdUdown	UCL	341	21	2	23	LN	4cm	0.556534	0.898	0.381781	chimera	host	81	260
1402	203522	TH205-BrdUdown	UCL	340	21	4	25	LN	4cm	0.414756	0.515081	0.369948	chimera	host	80	260
1403	204590	TH205-BrdUdown	UCL	327	21	4	25	LN	4cm	0.253022	0.240741	0.258401	chimera	host	67	260
1404	202825	TH205-BrdUdown	UCL	337	22	6	28	LN	4cm	0.270665	0.159613	0.360352	chimera	host	77	260
1405	202894	TH205-BrdUdown	UCL	338	22	6	28	LN	4cm	0.246844	0.127865	0.314033	chimera	host	78	260
1406	212310	TH205-BrdUdown	UCL	318	21	11	32	LN	4cm	0.182736	0.0393701	0.272354	chimera	host	58	260
1407	212311	TH205-BrdUdown	UCL	318	21	11	32	LN	4cm	0.170904	0.042953	0.240029	chimera	host	58	260
1408	211246	TH205-BrdUdown	UCL	318	21	14	35	LN	4cm	0.182341	0.0752809	0.275391	chimera	host	58	260
1409	211247	TH205-BrdUdown	UCL	318	21	14	35	LN	4cm	0.134978	0.0301003	0.215385	chimera	host	58	260
1480	634902	TH259dn-ctrla	UCL	172	0	0	0	LN	4cm	0.0276867	0.0615595	0.0153923	chimera	host	116	56
1481	634903	TH259dn-ctrlb	UCL	172	0	0	0	LN	4cm	0.00329412	0.00687758	0.00143062	chimera	host	116	56
1482	634900	TH259dn-0a	UCL	175	21	0	21	LN	4cm	0.464646	0.913934	0.295209	chimera	host	98	77
1483	634901	TH259dn-0b	UCL	175	21	0	21	LN	4cm	0.50563	0.952118	0.322239	chimera	host	98	77
1484	634907	TH259dn-2a	UCL	172	21	2	23	LN	4cm	0.315593	0.619666	0.21335	chimera	host	93	79
1485	634908	TH259dn-2b	UCL	171	21	2	23	LN	4cm	0.37435	0.681967	0.26384	chimera	host	92	79
1486	634905	TH259dn-4a	UCL	172	21	4	25	LN	4cm	0.237452	0.256679	0.226507	chimera	host	91	81
1487	634906	TH259dn-4b	UCL	172	21	4	25	LN	4cm	0.297631	0.346012	0.26507	chimera	host	91	81
1488	634899	TH259dn-7a	UCL	171	21	7	28	LN	4cm	0.18627	0.0804348	0.257498	chimera	host	87	84
1489	634904	TH259dn-7b	UCL	172	21	7	28	LN	4cm	0.158858	0.0609756	0.194139	chimera	host	88	84
1490	634897	TH259dn-9a	UCL	171	21	9	30	LN	4cm	0.139752	0.0839895	0.163175	chimera	host	85	86
1491	634898	TH259dn-9b	UCL	171	21	9	30	LN	4cm	0.159158	0.0661853	0.209197	chimera	host	85	86
1492	634895	TH259dn-14a	UCL	171	21	14	35	LN	4cm	0.0794224	0.0484848	0.092545	chimera	host	80	91
1493	634896	TH259dn-14b	UCL	171	21	14	35	LN	4cm	0.091273	0.0344828	0.118624	chimera	host	80	91
877	211244	TH205-BrdUup	UCL	304	21	0	21	LN	4em	0.645719	0.981896	0.558013	chimera	donor	58	246
878	211245	TH205-BrdUup	UCL	304	21	0	21	LN	4em	0.565256	0.932975	0.478246	chimera	donor	58	246
879	203808	TH205-BrdUup	UCL	327	16	0	16	LN	4em	0.531312	0.973295	0.410036	chimera	donor	81	246
880	203809	TH205-BrdUup	UCL	327	16	0	16	LN	4em	0.510125	0.940344	0.399781	chimera	donor	81	246
881	203519	TH205-BrdUup	UCL	326	11	0	11	LN	4em	0.401776	0.925331	0.266759	chimera	donor	80	246
882	203520	TH205-BrdUup	UCL	326	11	0	11	LN	4em	0.440577	0.963763	0.296294	chimera	donor	80	246
883	203518	TH205-BrdUup	UCL	326	7	0	7	LN	4em	0.321209	0.881534	0.153017	chimera	donor	80	246
884	203521	TH205-BrdUup	UCL	326	7	0	7	LN	4em	0.333388	0.892737	0.154681	chimera	donor	80	246
885	212312	TH205-BrdUup	UCL	304	4	0	4	LN	4em	0.236766	0.923801	0.0698246	chimera	donor	58	246
886	212313	TH205-BrdUup	UCL	304	4	0	4	LN	4em	0.193415	0.856098	0.0443133	chimera	donor	58	246
887	212314	TH205-BrdUup	UCL	304	1	0	1	LN	4em	0.098886	0.37167	0.00308032	chimera	donor	58	246
888	212315	TH205-BrdUup	UCL	304	1	0	1	LN	4em	0.0774682	0.329368	0.000749532	chimera	donor	58	246
889	208525	TH205-BrdUup	UCL	312	0	0	0	LN	4em	0.00920259	0.0167036	0.00706247	chimera	donor	66	246
957	634917	TH259up-21M	UCL	151	21	0	21	LN	4em	0.662095	0.940122	0.552075	chimera	donor	74	77
958	634893	TH259up-21a	UCL	150	21	0	21	LN	4em	0.582157	0.912837	0.497428	chimera	donor	73	77
959	634894	TH259up-21b	UCL	150	21	0	21	LN	4em	0.640124	0.903927	0.55026	chimera	donor	73	77
960	634918	TH259up-14a	UCL	151	14	0	14	LN	4em	0.61493	0.851004	0.513616	chimera	donor	81	70
961	634919	TH259up-14b	UCL	150	14	0	14	LN	4em	0.580645	0.903395	0.453255	chimera	donor	80	70
962	634909	TH259up-7a	UCL	154	7	0	7	LN	4em	0.451111	0.849842	0.259745	chimera	donor	91	63
963	634910	TH259up-7b	UCL	154	7	0	7	LN	4em	0.348216	0.715611	0.199603	chimera	donor	91	63
964	634911	TH259up-4a	UCL	154	4	0	4	LN	4em	0.201052	0.54986	0.0876874	chimera	donor	94	60
965	634912	TH259up-4b	UCL	150	4	0	4	LN	4em	0.196155	0.517952	0.0798042	chimera	donor	90	60
966	634913	TH259up-2a	UCL	151	2	0	2	LN	4em	0.173074	0.564546	0.0215208	chimera	donor	93	58
967	634914	TH259up-2b	UCL	150	2	0	2	LN	4em	0.202164	0.620464	0.0171645	chimera	donor	92	58
968	634915	TH259up-1a	UCL	150	1	0	1	LN	4em	0.157004	0.422999	0.0227427	chimera	donor	93	57
969	634916	TH259up-1b	UCL	150	1	0	1	LN	4em	0.141118	0.455418	0.0121059	chimera	donor	93	57
970	634891	TH259up-0a	UCL	150	0	0	0	LN	4em	0.00802188	0.00645856	0.00882272	chimera	donor	94	56
971	634892	TH259up-0b	UCL	150	0	0	0	LN	4em	0.0109341	0.0114482	0.0107411	chimera	donor	94	56
1046	208526	TH205-BrdUdown	UCL	326	0	0	0	LN	4em	0.000264574	0.000989511	5.67376e-05	chimera	donor	66	260
1047	210823	TH205-BrdUdown	UCL	318	0	0	0	LN	4em	0.000900991	0.00292969	0.000201911	chimera	donor	58	260
1048	203523	TH205-BrdUdown	UCL	340	21	0	21	LN	4em	0.586052	0.991106	0.458294	chimera	donor	80	260
1049	212316	TH205-BrdUdown	UCL	318	21	0	21	LN	4em	0.651827	0.993976	0.535039	chimera	donor	58	260
1050	203810	TH205-BrdUdown	UCL	341	21	2	23	LN	4em	0.565093	0.849251	0.483709	chimera	donor	81	260
1051	203811	TH205-BrdUdown	UCL	341	21	2	23	LN	4em	0.624305	0.944231	0.513518	chimera	donor	81	260
1052	203522	TH205-BrdUdown	UCL	340	21	4	25	LN	4em	0.51916	0.68575	0.46984	chimera	donor	80	260
1053	204590	TH205-BrdUdown	UCL	327	21	4	25	LN	4em	0.392527	0.463873	0.37081	chimera	donor	67	260
1054	202825	TH205-BrdUdown	UCL	337	22	6	28	LN	4em	0.452773	0.342204	0.489161	chimera	donor	77	260
1055	202894	TH205-BrdUdown	UCL	338	22	6	28	LN	4em	0.429511	0.308728	0.470832	chimera	donor	78	260
1056	212310	TH205-BrdUdown	UCL	318	21	11	32	LN	4em	0.332705	0.122371	0.408638	chimera	donor	58	260
1057	212311	TH205-BrdUdown	UCL	318	21	11	32	LN	4em	0.289252	0.0857296	0.363833	chimera	donor	58	260
1058	211246	TH205-BrdUdown	UCL	318	21	14	35	LN	4em	0.312444	0.123371	0.374862	chimera	donor	58	260
1059	211247	TH205-BrdUdown	UCL	318	21	14	35	LN	4em	0.224055	0.0641593	0.301822	chimera	donor	58	260
1130	634902	TH259dn-ctrla	UCL	172	0	0	0	LN	4em	0.0383944	0.0576037	0.0310926	chimera	donor	116	56
1131	634903	TH259dn-ctrlb	UCL	172	0	0	0	LN	4em	0.00491535	0.00645802	0.00402299	chimera	donor	116	56
1132	634900	TH259dn-0a	UCL	175	21	0	21	LN	4em	0.609277	0.910679	0.525661	chimera	donor	98	77
1133	634901	TH259dn-0b	UCL	175	21	0	21	LN	4em	0.709728	0.962963	0.63738	chimera	donor	98	77
1134	634907	TH259dn-2a	UCL	172	21	2	23	LN	4em	0.613033	0.849286	0.560433	chimera	donor	93	79
1135	634908	TH259dn-2b	UCL	171	21	2	23	LN	4em	0.618994	0.839465	0.566759	chimera	donor	92	79
1136	634905	TH259dn-4a	UCL	172	21	4	25	LN	4em	0.663238	0.599447	0.693198	chimera	donor	91	81
1137	634906	TH259dn-4b	UCL	172	21	4	25	LN	4em	0.650786	0.620996	0.663909	chimera	donor	91	81
1138	634899	TH259dn-7a	UCL	171	21	7	28	LN	4em	0.400099	0.187931	0.504452	chimera	donor	87	84
1139	634904	TH259dn-7b	UCL	172	21	7	28	LN	4em	0.329634	0.142335	0.382402	chimera	donor	88	84
1140	634897	TH259dn-9a	UCL	171	21	9	30	LN	4em	0.315322	0.153543	0.368664	chimera	donor	85	86
1141	634898	TH259dn-9b	UCL	171	21	9	30	LN	4em	0.368363	0.137445	0.450972	chimera	donor	85	86
1142	634895	TH259dn-14a	UCL	171	21	14	35	LN	4em	0.170551	0.0408163	0.196733	chimera	donor	80	91
1143	634896	TH259dn-14b	UCL	171	21	14	35	LN	4em	0.192581	0.0528504	0.227421	chimera	donor	80	91
1213	211244	TH205-BrdUup	UCL	304	21	0	21	LN	4em	0.524468	0.969231	0.43651	chimera	host	58	246
1214	211245	TH205-BrdUup	UCL	304	21	0	21	LN	4em	0.456101	0.919063	0.373407	chimera	host	58	246
1215	203808	TH205-BrdUup	UCL	327	16	0	16	LN	4em	0.425412	0.969925	0.302752	chimera	host	81	246
1216	203809	TH205-BrdUup	UCL	327	16	0	16	LN	4em	0.367737	0.918403	0.266766	chimera	host	81	246
1217	203519	TH205-BrdUup	UCL	326	11	0	11	LN	4em	0.257327	0.880282	0.167429	chimera	host	80	246
1218	203520	TH205-BrdUup	UCL	326	11	0	11	LN	4em	0.254969	0.944664	0.175365	chimera	host	80	246
1219	203518	TH205-BrdUup	UCL	326	7	0	7	LN	4em	0.193646	0.840725	0.0898618	chimera	host	80	246
1220	203521	TH205-BrdUup	UCL	326	7	0	7	LN	4em	0.204811	0.855794	0.0921793	chimera	host	80	246
1221	212312	TH205-BrdUup	UCL	304	4	0	4	LN	4em	0.153735	0.911047	0.0410588	chimera	host	58	246
1222	212313	TH205-BrdUup	UCL	304	4	0	4	LN	4em	0.129476	0.861486	0.0338665	chimera	host	58	246
1223	212314	TH205-BrdUup	UCL	304	1	0	1	LN	4em	0.0572603	0.346939	0.00190459	chimera	host	58	246
1224	212315	TH205-BrdUup	UCL	304	1	0	1	LN	4em	0.0634931	0.332446	0.000928936	chimera	host	58	246
1225	208525	TH205-BrdUup	UCL	312	0	0	0	LN	4em	0.00910022	0.0243282	0.00627192	chimera	host	66	246
1293	634917	TH259up-21M	UCL	151	21	0	21	LN	4em	0.403227	0.900578	0.321601	chimera	host	74	77
1294	634893	TH259up-21a	UCL	150	21	0	21	LN	4em	0.357255	0.88658	0.288629	chimera	host	73	77
1295	634894	TH259up-21b	UCL	150	21	0	21	LN	4em	0.463485	0.902319	0.37839	chimera	host	73	77
1296	634918	TH259up-14a	UCL	151	14	0	14	LN	4em	0.47805	0.824304	0.388406	chimera	host	81	70
1297	634919	TH259up-14b	UCL	150	14	0	14	LN	4em	0.361353	0.904815	0.264668	chimera	host	80	70
1298	634909	TH259up-7a	UCL	154	7	0	7	LN	4em	0.281919	0.81008	0.143866	chimera	host	91	63
1299	634910	TH259up-7b	UCL	154	7	0	7	LN	4em	0.190453	0.6793	0.0919945	chimera	host	91	63
1300	634911	TH259up-4a	UCL	154	4	0	4	LN	4em	0.0859022	0.489796	0.034649	chimera	host	94	60
1301	634912	TH259up-4b	UCL	150	4	0	4	LN	4em	0.0917337	0.481414	0.0280737	chimera	host	90	60
1302	634913	TH259up-2a	UCL	151	2	0	2	LN	4em	0.0726527	0.514963	0.00673231	chimera	host	93	58
1303	634914	TH259up-2b	UCL	150	2	0	2	LN	4em	0.0962783	0.559392	0.00822829	chimera	host	92	58
1304	634915	TH259up-1a	UCL	150	1	0	1	LN	4em	0.056864	0.31979	0.0108554	chimera	host	93	57
1305	634916	TH259up-1b	UCL	150	1	0	1	LN	4em	0.0644377	0.400093	0.00719481	chimera	host	93	57
1306	634891	TH259up-0a	UCL	150	0	0	0	LN	4em	0.00614541	0.00548607	0.00632644	chimera	host	94	56
1307	634892	TH259up-0b	UCL	150	0	0	0	LN	4em	0.00599707	0.00766667	0.00571102	chimera	host	94	56
1382	208526	TH205-BrdUdown	UCL	326	0	0	0	LN	4em	0.000465116	0.00109649	0.000361141	chimera	host	66	260
1383	210823	TH205-BrdUdown	UCL	318	0	0	0	LN	4em	0.000141553	0.000951022	0	chimera	host	58	260
1384	203523	TH205-BrdUdown	UCL	340	21	0	21	LN	4em	0.479793	0.984831	0.365624	chimera	host	80	260
1385	212316	TH205-BrdUdown	UCL	318	21	0	21	LN	4em	0.501938	0.996571	0.399717	chimera	host	58	260
1386	203810	TH205-BrdUdown	UCL	341	21	2	23	LN	4em	0.4	0.780462	0.336517	chimera	host	81	260
1387	203811	TH205-BrdUdown	UCL	341	21	2	23	LN	4em	0.486384	0.913372	0.388279	chimera	host	81	260
1388	203522	TH205-BrdUdown	UCL	340	21	4	25	LN	4em	0.409159	0.615634	0.369309	chimera	host	80	260
1389	204590	TH205-BrdUdown	UCL	327	21	4	25	LN	4em	0.293108	0.427981	0.266531	chimera	host	67	260
1390	202825	TH205-BrdUdown	UCL	337	22	6	28	LN	4em	0.378978	0.291046	0.401237	chimera	host	77	260
1391	202894	TH205-BrdUdown	UCL	338	22	6	28	LN	4em	0.379168	0.27821	0.404455	chimera	host	78	260
1392	212310	TH205-BrdUdown	UCL	318	21	11	32	LN	4em	0.301689	0.122131	0.346366	chimera	host	58	260
1393	212311	TH205-BrdUdown	UCL	318	21	11	32	LN	4em	0.299313	0.103889	0.346289	chimera	host	58	260
1394	211246	TH205-BrdUdown	UCL	318	21	14	35	LN	4em	0.284507	0.1255	0.333649	chimera	host	58	260
1395	211247	TH205-BrdUdown	UCL	318	21	14	35	LN	4em	0.248089	0.0753182	0.301928	chimera	host	58	260
1466	634902	TH259dn-ctrla	UCL	172	0	0	0	LN	4em	0.0263445	0.0536059	0.0220994	chimera	host	116	56
1467	634903	TH259dn-ctrlb	UCL	172	0	0	0	LN	4em	0.00197397	0.00504767	0.00125181	chimera	host	116	56
1468	634900	TH259dn-0a	UCL	175	21	0	21	LN	4em	0.41148	0.885859	0.342525	chimera	host	98	77
1469	634901	TH259dn-0b	UCL	175	21	0	21	LN	4em	0.511875	0.961101	0.438903	chimera	host	98	77
1470	634907	TH259dn-2a	UCL	172	21	2	23	LN	4em	0.384267	0.719572	0.338212	chimera	host	93	79
1471	634908	TH259dn-2b	UCL	171	21	2	23	LN	4em	0.423715	0.760584	0.375651	chimera	host	92	79
1472	634905	TH259dn-4a	UCL	172	21	4	25	LN	4em	0.447234	0.467746	0.442165	chimera	host	91	81
1473	634906	TH259dn-4b	UCL	172	21	4	25	LN	4em	0.449974	0.520454	0.432791	chimera	host	91	81
1474	634899	TH259dn-7a	UCL	171	21	7	28	LN	4em	0.312609	0.173028	0.35119	chimera	host	87	84
1475	634904	TH259dn-7b	UCL	172	21	7	28	LN	4em	0.243617	0.119408	0.26383	chimera	host	88	84
1476	634897	TH259dn-9a	UCL	171	21	9	30	LN	4em	0.271323	0.150594	0.294153	chimera	host	85	86
1477	634898	TH259dn-9b	UCL	171	21	9	30	LN	4em	0.292188	0.155211	0.319274	chimera	host	85	86
1478	634895	TH259dn-14a	UCL	171	21	14	35	LN	4em	0.17086	0.0459459	0.188167	chimera	host	80	91
1479	634896	TH259dn-14b	UCL	171	21	14	35	LN	4em	0.16743	0.0528149	0.188403	chimera	host	80	91

## Sheet: Fig4
	alpha_A	alpha_B	delta_A	delta_B	beta	mu	eff	gamma	type	population	doh	popdoh	ones	age	alpha_adata	alpha_bdata	delta_adata	delta_bdata	betadata	effdata	mudata	sourcedata	counts_t0	Source	FastSlowRatio	FastCount	TotalCount	KihiFrac	KihiFracinFast	KihiFracinSlow	fs	FastFraction	Source_B	Source_A	Frac_Source_A	inv_alpha_A	inv_alpha_B	inv_delta_A	inv_delta_B	inv_beta	frac_source	lambda_A	lambda_B	ratio_lambda	calc_fract	ratiofs	fastcellsurvival	averagetimeinfast	clonallifetimeinfast
0	0.263326	0.0072897	0.274867	0.00852435	0.322965	0.165277	0.5255	0.00204461	linear	4cm	Host	4cmhost	1	Young	6.7928	198.886	4.50806	105.603	3.57143	0.7	0.17	345.641	61913.5	345.641	0.603857	21679.7	57581.6	0.325801	0.789262	0.0459364	1.09915	0.376503	44.3265	345.641	1.00192	3.79757	137.18	3.63812	117.311	3.09631	0.00558264	0.0135856	0.00123465	11.0036	135.008	-0.0902061	0.00738362	3.61126	73.6073
1	0.270628	0.00517985	0.279441	0.0092002	0.332449	0.164406	0.521504	0.00655929	linear	4cm	Host	4cmhost	1	Young	6.7928	198.886	4.50806	105.603	3.57143	0.7	0.17	345.641	61913.5	345.642	0.612924	21044.2	55378.2	0.322797	0.789552	0.0367109	1.1	0.380008	138.035	345.642	1.00007	3.69511	193.056	3.57857	108.693	3.00798	0.00558266	0.0153723	0.00402035	3.82362	1.53279	-0.0909067	0.0229346	3.4965	65.0521
2	0.282693	0.00765062	0.295826	0.00815079	0.331411	0.149851	0.593896	0.000834805	linear	4cm	Host	4cmhost	1	Young	6.7928	198.886	4.50806	105.603	3.57143	0.7	0.17	345.641	61913.5	345.642	0.603324	23383.5	62141.3	0.33057	0.802574	0.0457964	1.09843	0.376296	19.5207	345.642	0.998797	3.53741	130.708	3.38037	122.687	3.0174	0.00558265	0.0139678	0.00050017	27.9261	-0.66554	-0.0896128	0.00281401	3.37085	71.5932
3	0.252354	0.00665708	0.266307	0.00830188	0.33228	0.212783	0.525368	0.00265122	linear	4cm	Host	4cmhost	1	Young	6.7928	198.886	4.50806	105.603	3.57143	0.7	0.17	345.641	61913.5	345.642	0.620394	23495.1	61366.2	0.320197	0.769298	0.0415768	1.10064	0.382866	62.2905	345.642	0.99976	3.96269	150.216	3.75506	120.455	3.00951	0.00558266	0.0166042	0.0016448	10.095	12.9929	-0.0914351	0.00985737	3.71805	60.2257
4	0.208032	0.00472803	0.22139	0.00643124	0.332865	0.141129	0.524682	0.00235547	linear	4cm	Host	4cmhost	1	Young	6.7928	198.886	4.50806	105.603	3.57143	0.7	0.17	345.641	61913.5	345.641	0.72309	24948.8	59452	0.314042	0.706594	0.0301919	1.09992	0.419647	58.7663	345.641	1.0006	4.80695	211.505	4.51692	155.491	3.00422	0.00558265	0.0157135	0.00170321	9.2258	6.17755	-0.0908456	0.0105275	4.46936	63.6397
5	0.281875	0.00883016	0.294158	0.00967745	0.33321	0.172582	0.517072	0.00141109	linear	4cm	Host	4cmhost	1	Young	6.7928	198.886	4.50806	105.603	3.57143	0.7	0.17	345.641	61913.5	345.642	0.600584	24384.3	64985.3	0.333138	0.799972	0.0527661	1.10078	0.375228	34.4085	345.642	1.001	3.54767	113.248	3.39953	103.333	3.00111	0.00558265	0.0136941	0.00084729	16.1622	-2.08461	-0.0915534	0.00477415	3.3833	73.0242
6	0.259082	0.00189217	0.264322	0.00889291	0.333195	0.177255	0.504738	0.00997426	linear	4cm	Host	4cmhost	1	Young	6.7928	198.886	4.50806	105.603	3.57143	0.7	0.17	345.641	61913.5	345.64	0.701879	23645.1	57333.3	0.332719	0.775642	0.0218398	1.10006	0.412414	235.842	345.64	1.00031	3.85978	528.494	3.78326	112.449	3.00125	0.00558262	0.0152143	0.00700074	2.17324	1.24638	-0.0909609	0.0363631	3.64569	65.7278
7	0.24491	0.00421054	0.250551	0.00814184	0.332978	0.165625	0.555163	0.00587495	linear	4cm	Host	4cmhost	1	Young	6.7928	198.886	4.50806	105.603	3.57143	0.7	0.17	345.641	61913.5	345.641	0.669163	27377.1	68289.7	0.321444	0.756127	0.0305702	1.09974	0.400897	160.839	345.641	1.00128	4.08313	237.499	3.9912	122.822	3.0032	0.00558264	0.011516	0.0039313	2.9293	1.36177	-0.0906911	0.0229109	3.89976	86.8361
8	0.250324	0.00636541	0.260036	0.00972138	0.332225	0.14101	0.565127	0.00551449	linear	4cm	Host	4cmhost	1	Young	6.7928	198.886	4.50806	105.603	3.57143	0.7	0.17	345.641	61913.5	345.642	0.608575	21526.6	56898.8	0.316131	0.76602	0.0423395	1.0989	0.378332	118.708	345.642	0.999452	3.99482	157.099	3.84562	102.866	3.01001	0.00558266	0.0152265	0.00335597	4.53714	1.69017	-0.0900006	0.0207663	3.76576	65.675
9	0.236257	0.00692102	0.250707	0.00830187	0.331312	0.14687	0.579688	0.00227573	linear	4cm	Host	4cmhost	1	Young	6.7928	198.886	4.50806	105.603	3.57143	0.7	0.17	345.641	61913.5	345.641	0.606773	20344.6	53873.8	0.309776	0.749831	0.0427625	1.09975	0.377635	46.2989	345.641	1.00096	4.23268	144.487	3.98872	120.455	3.0183	0.00558264	0.0167257	0.00138085	12.1126	-10.1349	-0.0907044	0.00899559	3.95284	59.7881
10	0.262327	0.00884014	0.278992	0.0101713	0.326195	0.19456	0.525428	0.00234252	linear	4cm	Host	4cmhost	1	Young	6.7928	198.886	4.50806	105.603	3.57143	0.7	0.17	345.641	61913.5	345.642	0.568245	20574.9	56782.6	0.320407	0.788149	0.0546149	1.10002	0.362345	48.1971	345.642	0.999985	3.81204	113.12	3.58433	98.3158	3.06565	0.00558265	0.0190075	0.00133116	14.2789	-3.35198	-0.0909265	0.00832646	3.55449	52.6108
11	0.23364	0.00641994	0.246554	0.00806058	0.325444	0.14767	0.530791	0.00266337	linear	4cm	Host	4cmhost	1	Young	6.7928	198.886	4.50806	105.603	3.57143	0.7	0.17	345.641	61913.5	345.642	0.616003	25141.7	65956.1	0.311758	0.751374	0.0409537	1.10124	0.381189	66.9618	345.642	1.00056	4.28009	155.765	4.05591	124.061	3.07273	0.00558265	0.0155774	0.00164064	9.49469	7.86748	-0.091935	0.0106869	4.01256	64.1957
12	0.208642	0.0063204	0.22559	0.00778391	0.324035	0.172918	0.526815	0.00227099	linear	4cm	Host	4cmhost	1	Young	6.7928	198.886	4.50806	105.603	3.57143	0.7	0.17	345.641	61913.5	345.642	0.644438	20391.8	52034.5	0.306345	0.719385	0.040166	1.09875	0.39189	46.3095	345.642	1.0006	4.7929	158.218	4.43282	128.47	3.08609	0.00558266	0.019219	0.00146351	13.1321	-5.54649	-0.0898784	0.00996656	4.38864	52.0319
13	0.257132	0.00688976	0.274693	0.00920469	0.32852	0.173898	0.556013	0.00421873	linear	4cm	Host	4cmhost	1	Young	6.7928	198.886	4.50806	105.603	3.57143	0.7	0.17	345.641	61913.5	345.642	0.548724	18152.1	51232.5	0.305622	0.781605	0.044439	1.09951	0.354307	76.5787	345.642	1.00091	3.88905	145.143	3.64043	108.64	3.04395	0.00558266	0.0217797	0.00231493	9.40838	6.7354	-0.0905077	0.0151257	3.58536	45.9143
14	0.256594	0.00465357	0.268827	0.00748613	0.324238	0.173097	0.545307	0.00447488	linear	4cm	Host	4cmhost	1	Young	6.7928	198.886	4.50806	105.603	3.57143	0.7	0.17	345.641	61913.5	345.642	0.632992	22251.6	57404.6	0.323131	0.782097	0.0326093	1.09916	0.387627	99.5731	345.642	1.00193	3.89721	214.889	3.71986	133.58	3.08415	0.00558265	0.0167079	0.00283256	5.89851	2.13725	-0.0902107	0.0163734	3.65896	59.852
15	0.262301	0.00446557	0.268815	0.0113345	0.331968	0.159254	0.532545	0.0107926	linear	4cm	Host	4cmhost	1	Young	6.7928	198.886	4.50806	105.603	3.57143	0.7	0.17	345.641	61913.5	345.643	0.636448	21593.8	55522.4	0.326512	0.781742	0.0367815	1.10008	0.388921	233.053	345.643	1.00087	3.81241	223.936	3.72003	88.2262	3.01234	0.00558267	0.0173066	0.00686893	2.51955	1.29737	-0.0909726	0.0385991	3.57644	57.7814
16	0.258565	0.00370631	0.260545	0.0109781	0.320856	0.186917	0.552221	0.0130106	linear	4cm	Host	4cmhost	1	Young	6.7928	198.886	4.50806	105.603	3.57143	0.7	0.17	345.641	61913.5	345.641	0.558913	21341.1	59524.2	0.303977	0.786628	0.0342167	1.10059	0.358527	277.66	345.641	0.999248	3.8675	269.81	3.83811	91.0904	3.11666	0.00558264	0.0149906	0.00727179	2.06147	1.23214	-0.0913931	0.0475611	3.65556	66.7085
17	0.214693	0.00147114	0.220244	0.00745578	0.326022	0.172903	0.565526	0.00731801	linear	4cm	Host	4cmhost	1	Young	6.7928	198.886	4.50806	105.603	3.57143	0.7	0.17	345.641	61913.5	345.643	0.817796	24931.2	55417	0.334258	0.721733	0.0173816	1.10091	0.449883	182.447	345.643	1.00005	4.65781	679.745	4.54042	134.124	3.06728	0.00558267	0.012869	0.00598464	2.15034	1.24548	-0.0916594	0.0321583	4.39441	77.7061
18	0.262872	0.00742378	0.27758	0.0104421	0.332188	0.171181	0.523765	0.00515742	linear	4cm	Host	4cmhost	1	Young	6.7928	198.886	4.50806	105.603	3.57143	0.7	0.17	345.641	61913.5	345.64	0.585232	20282.9	54940.7	0.319618	0.783645	0.0480544	1.10049	0.369177	104.607	345.64	1.00142	3.80413	134.702	3.60257	95.7662	3.01034	0.00558263	0.0198654	0.00301832	6.58161	2.50623	-0.0913141	0.018241	3.53685	50.3387
19	0.24662	0.00777384	0.262178	0.0101062	0.323739	0.165897	0.503306	0.00394966	linear	4cm	Host	4cmhost	1	Young	6.7928	198.886	4.50806	105.603	3.57143	0.7	0.17	345.641	61913.5	345.641	0.590533	20395.3	54932.3	0.318308	0.772293	0.0502144	1.09967	0.37128	80.5544	345.641	1.00139	4.05482	128.637	3.8142	98.9492	3.08891	0.00558264	0.0195077	0.00233236	8.36391	4.1333	-0.0906349	0.0148412	3.7576	51.2619
20	0.223753	0.00574258	0.236025	0.00619926	0.332892	0.172726	0.542297	0.000654678	linear	4cm	Host	4cmhost	1	Young	6.7928	198.886	4.50806	105.603	3.57143	0.7	0.17	345.641	61913.5	345.641	0.705105	22751	55017.1	0.32137	0.72824	0.0344818	1.1008	0.413526	14.8946	345.641	0.998665	4.46921	174.138	4.23684	161.31	3.00398	0.00558264	0.0129267	0.00045668	28.3058	-0.628139	-0.0915716	0.00276609	4.22512	77.3594
21	0.271853	0.00815145	0.286079	0.00856939	0.332929	0.169063	0.588243	0.000748399	linear	4cm	Host	4cmhost	1	Young	6.7928	198.886	4.50806	105.603	3.57143	0.7	0.17	345.641	61913.5	345.641	0.567319	19671.7	54346.4	0.316867	0.790235	0.0483125	1.09968	0.361968	14.7222	345.641	1.00167	3.67846	122.678	3.49554	116.694	3.00364	0.00558264	0.0149744	0.00041794	35.8291	-0.444872	-0.0906481	0.00260923	3.48642	66.7806
22	0.241423	0.00784527	0.254618	0.00828764	0.33286	0.187699	0.591762	0.000792735	linear	4cm	Host	4cmhost	1	Young	6.7928	198.886	4.50806	105.603	3.57143	0.7	0.17	345.641	61913.5	345.644	0.564982	21076	58379.8	0.301719	0.753323	0.0465682	1.09907	0.361015	16.7077	345.644	1.00159	4.14211	127.465	3.92745	120.662	3.00427	0.00558268	0.0139877	0.00044237	31.62	-0.540513	-0.0901358	0.00310377	3.91526	71.4912
23	0.227747	0.0076074	0.2394	0.00904381	0.332967	0.15055	0.533119	0.00245029	linear	4cm	Host	4cmhost	1	Young	6.7928	198.886	4.50806	105.603	3.57143	0.7	0.17	345.641	61913.5	345.639	0.586223	21070.8	57014	0.300845	0.734724	0.0464952	1.10065	0.369572	51.6295	345.639	1.00023	4.39084	131.451	4.17711	110.573	3.0033	0.00558261	0.0141033	0.00143641	9.81843	9.79184	-0.0914478	0.0101314	4.13479	70.9054
24	0.277685	0.00759094	0.287796	0.0090779	0.332789	0.19638	0.532059	0.00228129	linear	4cm	Host	4cmhost	1	Young	6.7928	198.886	4.50806	105.603	3.57143	0.7	0.17	345.641	61913.5	345.642	0.651808	24325.4	61645.3	0.342105	0.795264	0.0467322	1.0985	0.394603	55.4933	345.642	0.999058	3.6012	131.736	3.47468	110.158	3.00491	0.00558265	0.0123923	0.00148696	8.33398	3.95755	-0.0896713	0.00786442	3.44736	80.6953
25	0.236492	0.00743586	0.248531	0.00855383	0.33277	0.15418	0.543115	0.0019039	linear	4cm	Host	4cmhost	1	Young	6.7928	198.886	4.50806	105.603	3.57143	0.7	0.17	345.641	61913.5	345.641	0.587211	21387.7	57810.1	0.304756	0.746852	0.0451526	1.09977	0.369964	40.72	345.641	0.998229	4.22847	134.483	4.02364	116.907	3.00508	0.00558263	0.0139429	0.00111797	12.4716	-7.61233	-0.0907152	0.00760237	3.99305	71.7211
26	0.234975	0.00777464	0.246356	0.00895183	0.332737	0.183865	0.545033	0.00172695	linear	4cm	Host	4cmhost	1	Young	6.7928	198.886	4.50806	105.603	3.57143	0.7	0.17	345.641	61913.5	345.64	0.681661	22738.4	56095.7	0.329736	0.744272	0.0471625	1.09973	0.40535	39.268	345.64	1.0008	4.25577	128.623	4.05917	111.709	3.00538	0.00558263	0.013108	0.00117719	11.1349	-101.808	-0.0906895	0.00696118	4.03091	76.2896
27	0.248599	0.00395394	0.253874	0.00894266	0.327328	0.186962	0.549188	0.00746245	linear	4cm	Host	4cmhost	1	Young	6.7928	198.886	4.50806	105.603	3.57143	0.7	0.17	345.641	61913.5	345.641	0.668509	23139.1	57752.1	0.326064	0.767061	0.0312541	1.09943	0.400663	172.674	345.641	1.00109	4.02254	252.912	3.93896	111.824	3.05504	0.00558264	0.0127375	0.00498872	2.55325	1.30023	-0.090436	0.028555	3.82648	78.5086
28	0.251753	0.00660672	0.265882	0.00779519	0.331067	0.156844	0.558966	0.00207433	linear	4cm	Host	4cmhost	1	Young	6.7928	198.886	4.50806	105.603	3.57143	0.7	0.17	345.641	61913.5	345.641	0.572943	23562.3	64687.3	0.306207	0.76948	0.0407769	1.09983	0.364249	48.876	345.641	1.00018	3.97215	151.361	3.76107	128.284	3.02054	0.00558264	0.0162033	0.00118847	13.6338	-4.20972	-0.0907706	0.0077413	3.73195	61.7157
29	0.296913	0.00610647	0.30928	0.00828904	0.331204	0.16032	0.574331	0.0033721	linear	4cm	Host	4cmhost	1	Young	6.7928	198.886	4.50806	105.603	3.57143	0.7	0.17	345.641	61913.5	345.641	0.647243	23060	58688.1	0.345316	0.817638	0.0396085	1.10152	0.392925	77.7608	345.641	1.00028	3.36799	163.761	3.23332	120.641	3.01929	0.00558264	0.0157391	0.00218257	7.21127	2.98141	-0.0921596	0.0107855	3.19844	63.536
30	0.25256	0.00637357	0.264148	0.00881587	0.330723	0.159236	0.570083	0.00355587	linear	4cm	Host	4cmhost	1	Young	6.7928	198.886	4.50806	105.603	3.57143	0.7	0.17	345.641	61913.5	345.641	0.686836	23955.1	58832.7	0.338062	0.770147	0.0412905	1.09856	0.407174	85.1814	345.641	0.999145	3.95946	156.898	3.78576	113.432	3.02368	0.00558264	0.0151439	0.0024423	6.20066	2.25377	-0.089716	0.0132828	3.73547	66.0333
31	0.245564	0.00490385	0.2529	0.00861937	0.332172	0.158629	0.531651	0.00598727	linear	4cm	Host	4cmhost	1	Young	6.7928	198.886	4.50806	105.603	3.57143	0.7	0.17	345.641	61913.5	345.642	0.620571	22348.3	58360.8	0.311825	0.758905	0.0343795	1.09836	0.382934	133.805	345.642	0.9986	4.07226	203.921	3.95413	116.018	3.01049	0.00558265	0.0133233	0.00371552	3.58584	1.473	-0.0895509	0.0231269	3.86269	75.0566
32	0.232122	0.00605295	0.241449	0.00864989	0.33117	0.164642	0.524403	0.00366816	linear	4cm	Host	4cmhost	1	Young	6.7928	198.886	4.50806	105.603	3.57143	0.7	0.17	345.641	61913.5	345.641	0.707968	23289.4	56185.5	0.33058	0.741843	0.0394183	1.09842	0.414509	85.4292	345.641	1.00004	4.30808	165.209	4.14166	115.608	3.0196	0.00558263	0.0129952	0.00259694	5.00403	1.8128	-0.0896011	0.0149649	4.07968	76.9517
33	0.240079	0.00249462	0.243215	0.00950418	0.332334	0.157552	0.547848	0.00994528	linear	4cm	Host	4cmhost	1	Young	6.7928	198.886	4.50806	105.603	3.57143	0.7	0.17	345.641	61913.5	345.64	0.704813	24668.8	59669.3	0.325329	0.751479	0.0249736	1.09953	0.413426	245.338	345.64	0.999326	4.1653	400.863	4.11159	105.217	3.00902	0.00558261	0.0130813	0.00700956	1.86621	1.20327	-0.0905201	0.0392845	3.95007	76.4451
34	0.264001	0.00425458	0.267679	0.0108609	0.322776	0.161615	0.531647	0.00996709	linear	4cm	Host	4cmhost	1	Young	6.7928	198.886	4.50806	105.603	3.57143	0.7	0.17	345.641	61913.5	345.642	0.662815	22925.9	57514.5	0.336835	0.790237	0.036313	1.09972	0.39861	228.504	345.642	1.00078	3.78786	235.041	3.73582	92.0734	3.09812	0.00558265	0.0136451	0.00660632	2.06546	1.23046	-0.0906813	0.0358985	3.60171	73.2864
35	0.241942	0.00329562	0.246673	0.00894082	0.324489	0.171016	0.514734	0.00914684	linear	4cm	Host	4cmhost	1	Young	6.7928	198.886	4.50806	105.603	3.57143	0.7	0.17	345.641	61913.5	345.642	0.617175	23767.2	62277	0.30849	0.762131	0.0285139	1.10031	0.381638	217.395	345.642	1.00061	4.13322	303.433	4.05395	111.847	3.08177	0.00558266	0.0138778	0.0056452	2.45834	1.28884	-0.0911616	0.035755	3.909	72.0573
36	0.235228	0.0032434	0.241288	0.00914508	0.324045	0.151871	0.511141	0.00841716	linear	4cm	Host	4cmhost	1	Young	6.7928	198.886	4.50806	105.603	3.57143	0.7	0.17	345.641	61913.5	345.641	0.701149	24394.7	59187.3	0.327587	0.754164	0.0284942	1.10025	0.412162	205.334	345.641	1.00104	4.25119	308.318	4.14442	109.348	3.08599	0.00558264	0.0144772	0.00590168	2.45306	1.28784	-0.0911139	0.0337084	4.00472	69.0743
37	0.261383	0.00842133	0.27373	0.0101615	0.326443	0.187605	0.54719	0.00294629	linear	4cm	Host	4cmhost	1	Young	6.7928	198.886	4.50806	105.603	3.57143	0.7	0.17	345.641	61913.5	345.643	0.590622	22190.7	59762.5	0.324547	0.78473	0.0527528	1.09988	0.371315	65.3803	345.643	0.998485	3.8258	118.746	3.65323	98.4107	3.06332	0.00558267	0.0152933	0.00174017	8.78839	4.95194	-0.0908084	0.0106489	3.61433	65.3882
38	0.288118	0.00666122	0.300692	0.00977444	0.333091	0.187172	0.54011	0.00542733	linear	4cm	Host	4cmhost	1	Young	6.7928	198.886	4.50806	105.603	3.57143	0.7	0.17	345.641	61913.5	345.641	0.573619	18202.5	49935.3	0.322671	0.808583	0.0439424	1.09984	0.364522	98.791	345.641	0.998343	3.4708	150.123	3.32566	102.308	3.00218	0.00558263	0.0180013	0.00311322	5.78222	2.10468	-0.0907729	0.0177295	3.2667	55.5515
39	0.211337	0.00462537	0.216757	0.00807508	0.330357	0.173507	0.571261	0.00466708	linear	4cm	Host	4cmhost	1	Young	6.7928	198.886	4.50806	105.603	3.57143	0.7	0.17	345.641	61913.5	345.641	0.739157	29305.8	68953.4	0.320204	0.709939	0.0321294	1.10034	0.425009	136.772	345.641	1.0004	4.73178	216.199	4.61346	123.838	3.02703	0.00558264	0.0100871	0.00344971	2.92404	1.36357	-0.0911863	0.0210776	4.51622	99.1367
40	0.255376	0.00346531	0.263727	0.0077379	0.331938	0.164468	0.535443	0.00702734	linear	4cm	Host	4cmhost	1	Young	6.7928	198.886	4.50806	105.603	3.57143	0.7	0.17	345.641	61913.5	345.642	0.607996	19556.5	51722.1	0.308892	0.77253	0.0270027	1.09881	0.378108	137.43	345.642	1.00008	3.91579	288.574	3.7918	129.234	3.01261	0.00558266	0.0153783	0.00427259	3.5993	1.47857	-0.0899256	0.0259547	3.69338	65.0265
41	0.24412	0.00366917	0.254867	0.00662419	0.322233	0.181674	0.561198	0.00466542	linear	4cm	Host	4cmhost	1	Young	6.7928	198.886	4.50806	105.603	3.57143	0.7	0.17	345.641	61913.5	345.64	0.633389	20086.6	51799.4	0.314372	0.768106	0.0269816	1.10001	0.387776	93.7123	345.64	0.999712	4.09635	272.541	3.92362	150.962	3.10334	0.00558263	0.0154124	0.00295502	5.21567	1.90186	-0.0909183	0.0179763	3.85308	64.8827
42	0.273912	0.00748127	0.282571	0.011131	0.332693	0.162656	0.537752	0.00642656	linear	4cm	Host	4cmhost	1	Young	6.7928	198.886	4.50806	105.603	3.57143	0.7	0.17	345.641	61913.5	345.642	0.567907	25039.9	69131.6	0.318597	0.792749	0.0493223	1.0992	0.362207	160.921	345.642	1.00018	3.65081	133.667	3.53893	89.8392	3.00577	0.00558265	0.0150856	0.00364973	4.13334	1.595	-0.0902516	0.0222374	3.46024	66.2886
43	0.236874	0.00609855	0.248104	0.00685903	0.321185	0.160204	0.58131	0.00112597	linear	4cm	Host	4cmhost	1	Young	6.7928	198.886	4.50806	105.603	3.57143	0.7	0.17	345.641	61913.5	345.641	0.67576	24739.2	61348.8	0.328454	0.757806	0.0383152	1.0991	0.403256	27.8556	345.641	0.999989	4.22165	163.973	4.03057	145.793	3.11347	0.00558264	0.012356	0.00076048	16.2476	-2.15094	-0.0901618	0.0045178	4.01236	80.9325
44	0.227417	0.0049724	0.241482	0.0069927	0.329742	0.155281	0.517682	0.00292711	linear	4cm	Host	4cmhost	1	Young	6.7928	198.886	4.50806	105.603	3.57143	0.7	0.17	345.641	61913.5	345.642	0.690201	22054.2	54007.6	0.321201	0.739508	0.0324857	1.09996	0.408354	64.5551	345.642	1.00063	4.39721	201.11	4.1411	143.006	3.03267	0.00558265	0.0169921	0.0020203	8.41069	4.24299	-0.0908745	0.0119763	4.0915	58.8508
45	0.256626	0.00731733	0.274733	0.00883724	0.32203	0.15913	0.565049	0.00258747	linear	4cm	Host	4cmhost	1	Young	6.7928	198.886	4.50806	105.603	3.57143	0.7	0.17	345.641	61913.5	345.639	0.58741	19416.9	52472	0.32045	0.786559	0.0466534	1.09996	0.370043	50.2407	345.639	1.00014	3.89672	136.662	3.6399	113.158	3.1053	0.00558261	0.0206945	0.00151991	13.6156	-4.21291	-0.0908786	0.00933025	3.60594	48.3221
46	0.233247	0.00565518	0.249875	0.00748156	0.326948	0.166857	0.544869	0.00258919	linear	4cm	Host	4cmhost	1	Young	6.7928	198.886	4.50806	105.603	3.57143	0.7	0.17	345.641	61913.5	345.643	0.70539	21095.1	51000.7	0.332396	0.75179	0.0365595	1.10013	0.413624	54.6192	345.643	0.999549	4.2873	176.829	4.002	133.662	3.05859	0.00558268	0.0192172	0.00182638	10.522	23.6193	-0.0910151	0.0102557	3.96096	52.0367
47	0.22987	0.00683027	0.244687	0.00768795	0.327656	0.168749	0.52843	0.00116512	linear	4cm	Host	4cmhost	1	Young	6.7928	198.886	4.50806	105.603	3.57143	0.7	0.17	345.641	61913.5	345.643	0.73627	25657.1	60504.5	0.339785	0.7443	0.0419535	1.10089	0.424053	29.8936	345.643	0.999852	4.35028	146.407	4.08685	130.074	3.05198	0.00558267	0.0159821	0.00085768	18.6341	-1.41288	-0.0916476	0.00473911	4.06749	62.5699
48	0.255008	0.00669039	0.270551	0.00976856	0.332827	0.155921	0.52118	0.0052192	linear	4cm	Host	4cmhost	1	Young	6.7928	198.886	4.50806	105.603	3.57143	0.7	0.17	345.641	61913.5	345.64	0.589777	19658	52989.4	0.314857	0.774455	0.0437967	1.09884	0.370981	102.599	345.64	0.998508	3.92145	149.468	3.69616	102.369	3.00456	0.00558262	0.0207622	0.00307817	6.74498	2.54253	-0.089947	0.0189259	3.62621	48.1645
49	0.242638	0.00487741	0.252096	0.0084667	0.318093	0.178693	0.543159	0.00551188	linear	4cm	Host	4cmhost	1	Young	6.7928	198.886	4.50806	105.603	3.57143	0.7	0.17	345.641	61913.5	345.642	0.651192	19803.8	50215.5	0.325271	0.770053	0.0356318	1.10074	0.394377	109.156	345.642	0.999293	4.12137	205.027	3.96674	118.11	3.14373	0.00558265	0.0149699	0.00358929	4.17071	1.61735	-0.0915201	0.0213964	3.88187	66.8008
50	0.2063	0.00363447	0.21171	0.00777546	0.325757	0.173027	0.541078	0.00578446	linear	4cm	Host	4cmhost	1	Young	6.7928	198.886	4.50806	105.603	3.57143	0.7	0.17	345.641	61913.5	345.642	0.715881	26507.4	63535.1	0.311301	0.70759	0.0276057	1.0981	0.417209	153.331	345.642	1.00107	4.84731	275.143	4.72344	128.61	3.06977	0.00558266	0.0111945	0.00414099	2.70333	1.31841	-0.0893372	0.0265959	4.59782	89.3299
51	0.268927	0.00715631	0.276462	0.0106173	0.327663	0.180664	0.537857	0.00630611	linear	4cm	Host	4cmhost	1	Young	6.7928	198.886	4.50806	105.603	3.57143	0.7	0.17	345.641	61913.5	345.642	0.548839	21870.7	61719.7	0.311304	0.791261	0.0478848	1.09884	0.354355	137.919	345.642	1.0008	3.71848	139.737	3.61713	94.1859	3.05192	0.00558265	0.0138411	0.00346099	3.99918	1.5618	-0.089947	0.0223013	3.53647	72.2485
52	0.265353	0.00700574	0.277526	0.0104924	0.331511	0.163028	0.560532	0.00638028	linear	4cm	Host	4cmhost	1	Young	6.7928	198.886	4.50806	105.603	3.57143	0.7	0.17	345.641	61913.5	345.643	0.546476	21113.9	59750.4	0.307917	0.78633	0.046475	1.10022	0.353369	134.713	345.643	1.0003	3.76856	142.74	3.60327	95.3071	3.01649	0.00558266	0.0185533	0.00348666	5.32122	1.94074	-0.0910941	0.0224732	3.52229	53.8988
53	0.258662	0.00528299	0.271577	0.00921485	0.325601	0.163107	0.534426	0.00660351	linear	4cm	Host	4cmhost	1	Young	6.7928	198.886	4.50806	105.603	3.57143	0.7	0.17	345.641	61913.5	345.641	0.595419	20551.7	55068	0.316647	0.784828	0.0378832	1.0989	0.373205	135.713	345.641	1.00085	3.86605	189.287	3.6822	108.52	3.07124	0.00558264	0.0195185	0.00393186	4.96419	1.80758	-0.0899991	0.0237382	3.59479	51.2334
54	0.253141	0.00587022	0.266053	0.00806937	0.332623	0.16243	0.567798	0.00360832	linear	4cm	Host	4cmhost	1	Young	6.7928	198.886	4.50806	105.603	3.57143	0.7	0.17	345.641	61913.5	345.641	0.609467	20324.1	53671.5	0.315029	0.769875	0.0378155	1.09872	0.378676	73.3359	345.641	1.00184	3.95037	170.351	3.75865	123.925	3.00641	0.00558265	0.0165203	0.00219915	7.51214	3.07665	-0.0898507	0.0133809	3.70836	60.5315
55	0.246591	0.00563829	0.259381	0.00780966	0.330511	0.171525	0.537632	0.00339196	linear	4cm	Host	4cmhost	1	Young	6.7928	198.886	4.50806	105.603	3.57143	0.7	0.17	345.641	61913.5	345.642	0.640154	20795.9	53281.6	0.320375	0.763619	0.0366304	1.10046	0.390301	70.5388	345.642	0.999543	4.0553	177.359	3.85533	128.047	3.02562	0.00558266	0.016182	0.00217137	7.45242	3.12836	-0.0912917	0.0129083	3.80557	61.7972
56	0.236645	0.00798025	0.24746	0.0101643	0.328684	0.160211	0.536013	0.00346494	linear	4cm	Host	4cmhost	1	Young	6.7928	198.886	4.50806	105.603	3.57143	0.7	0.17	345.641	61913.5	345.641	0.630332	24689.9	63859.5	0.321349	0.75131	0.0503306	1.09993	0.386628	85.549	345.641	1.00168	4.22574	125.309	4.04106	98.3836	3.04244	0.00558265	0.0142799	0.00218405	6.53828	2.46328	-0.0908553	0.0138087	3.98526	70.0283
57	0.238805	0.00658172	0.251794	0.00786222	0.331198	0.167064	0.532805	0.00204027	linear	4cm	Host	4cmhost	1	Young	6.7928	198.886	4.50806	105.603	3.57143	0.7	0.17	345.641	61913.5	345.643	0.627614	23054.8	59788.9	0.31505	0.752195	0.0406912	1.1008	0.385604	47.038	345.643	1.0002	4.18752	151.936	3.9715	127.191	3.01934	0.00558266	0.0150293	0.0012805	11.737	-13.3824	-0.091567	0.0080378	3.93958	66.5368
58	0.247263	0.00684514	0.259873	0.0085999	0.331078	0.174138	0.56106	0.00287498	linear	4cm	Host	4cmhost	1	Young	6.7928	198.886	4.50806	105.603	3.57143	0.7	0.17	345.641	61913.5	345.641	0.610359	22806.2	60171.5	0.316037	0.763477	0.0429377	1.10012	0.379021	65.5674	345.641	1.00016	4.04428	146.089	3.84803	116.28	3.02044	0.00558264	0.015485	0.00175476	8.82456	5.07938	-0.0910103	0.010942	3.80593	64.5787
59	0.248578	0.00295072	0.253156	0.00886692	0.330092	0.184496	0.548527	0.00849973	linear	4cm	Host	4cmhost	1	Young	6.7928	198.886	4.50806	105.603	3.57143	0.7	0.17	345.641	61913.5	345.641	0.696047	25500.5	62136.7	0.329371	0.764569	0.026453	1.0999	0.410394	216.747	345.641	0.999146	4.02288	338.9	3.95013	112.779	3.02946	0.00558264	0.0130777	0.0059162	2.21049	1.2512	-0.0908245	0.0324844	3.82182	76.4659
60	0.256763	0.00623595	0.268672	0.00877734	0.33166	0.168165	0.519361	0.00397032	linear	4cm	Host	4cmhost	1	Young	6.7928	198.886	4.50806	105.603	3.57143	0.7	0.17	345.641	61913.5	345.641	0.640098	22296.5	57129.4	0.327098	0.774746	0.0405597	1.10183	0.39028	88.5242	345.641	1.00052	3.89464	160.36	3.72201	113.93	3.01514	0.00558264	0.0158793	0.00254139	6.24828	2.36676	-0.0924225	0.0145624	3.66781	62.975
61	0.268788	0.00500394	0.277163	0.00918593	0.332664	0.182823	0.589244	0.00705605	linear	4cm	Host	4cmhost	1	Young	6.7928	198.886	4.50806	105.603	3.57143	0.7	0.17	345.641	61913.5	345.64	0.592681	21621.3	58101.7	0.315532	0.787354	0.0358918	1.09963	0.372128	152.561	345.64	0.999019	3.7204	199.843	3.60799	108.862	3.00604	0.00558263	0.015431	0.00418199	3.68988	1.50219	-0.0906011	0.0248261	3.51841	64.8044
62	0.24137	0.00446833	0.252907	0.00837814	0.331806	0.177177	0.538645	0.00567158	linear	4cm	Host	4cmhost	1	Young	6.7928	198.886	4.50806	105.603	3.57143	0.7	0.17	345.641	61913.5	345.64	0.689369	21618.5	52978.5	0.327674	0.75637	0.0321446	1.09947	0.408063	122.611	345.64	1.00107	4.14302	223.797	3.95402	119.358	3.01381	0.00558263	0.0172086	0.00390981	4.40139	1.66171	-0.0904742	0.0219337	3.8673	58.1105
63	0.2638	0.00413468	0.276047	0.00749634	0.331523	0.176934	0.534441	0.00510923	linear	4cm	Host	4cmhost	1	Young	6.7928	198.886	4.50806	105.603	3.57143	0.7	0.17	345.641	61913.5	345.642	0.657959	19115.6	48168.6	0.328999	0.783894	0.0296973	1.10044	0.396849	97.6662	345.642	1.0006	3.79075	241.857	3.62257	133.398	3.01638	0.00558266	0.0173562	0.00336166	5.16299	1.89124	-0.0912738	0.0181722	3.55674	57.6162
64	0.202777	0.00729313	0.215412	0.00777648	0.318887	0.17328	0.537167	0.000641891	linear	4cm	Host	4cmhost	1	Young	6.7928	198.886	4.50806	105.603	3.57143	0.7	0.17	345.641	61913.5	345.641	0.759227	27761.3	64326.6	0.332506	0.710828	0.0452707	1.09952	0.431569	17.8198	345.641	1.00057	4.93153	137.115	4.64227	128.593	3.13591	0.00558264	0.0132769	0.00048335	27.4685	-0.672858	-0.0905109	0.00297098	4.62847	75.3188
65	0.228598	0.0083162	0.240248	0.00951009	0.330056	0.176284	0.516056	0.00185138	linear	4cm	Host	4cmhost	1	Young	6.7928	198.886	4.50806	105.603	3.57143	0.7	0.17	345.641	61913.5	345.64	0.644869	27895.2	71152.4	0.320279	0.738404	0.0506436	1.09961	0.392049	51.6446	345.64	1.00094	4.37449	120.247	4.16237	105.151	3.02979	0.00558262	0.0135014	0.00119389	11.3087	-40.8992	-0.0905893	0.00764719	4.13054	74.0665
66	0.232021	0.00184039	0.235735	0.00946231	0.3285	0.174629	0.540809	0.0102288	linear	4cm	Host	4cmhost	1	Young	6.7928	198.886	4.50806	105.603	3.57143	0.7	0.17	345.641	61913.5	345.643	0.745145	27070.3	63399.2	0.330801	0.745013	0.0221538	1.1007	0.426982	276.897	345.643	1.00117	4.30995	543.363	4.24205	105.682	3.04414	0.00558268	0.0139428	0.00762192	1.8293	1.20099	-0.0914854	0.0415866	4.06564	71.7216
67	0.25438	0.00422005	0.256889	0.0117336	0.332847	0.173603	0.527435	0.0116552	linear	4cm	Host	4cmhost	1	Young	6.7928	198.886	4.50806	105.603	3.57143	0.7	0.17	345.641	61913.5	345.64	0.644655	24048	61351.6	0.323594	0.769736	0.0359854	1.10067	0.39197	280.284	345.64	1.00092	3.93113	236.964	3.89273	85.2253	3.00438	0.00558263	0.0141642	0.00751355	1.88515	1.20834	-0.0914607	0.0434014	3.72378	70.6005
68	0.282694	0.00832307	0.295116	0.0105475	0.33237	0.16835	0.560342	0.00377331	linear	4cm	Host	4cmhost	1	Young	6.7928	198.886	4.50806	105.603	3.57143	0.7	0.17	345.641	61913.5	345.64	0.589512	22751.6	61345.7	0.330538	0.802858	0.0521001	1.0998	0.370876	85.849	345.64	0.999696	3.53739	120.148	3.3885	94.8092	3.0087	0.00558262	0.0161953	0.00222443	7.28066	2.94715	-0.0907458	0.0126244	3.34572	61.7463
69	0.272684	0.00606248	0.280432	0.0107778	0.322406	0.173249	0.537451	0.00834922	linear	4cm	Host	4cmhost	1	Young	6.7928	198.886	4.50806	105.603	3.57143	0.7	0.17	345.641	61913.5	345.64	0.564765	19596.8	54295.8	0.317555	0.801437	0.044276	1.0996	0.360926	163.618	345.64	1.00085	3.66725	164.949	3.56593	92.7833	3.10168	0.00558262	0.0160972	0.00471532	3.41381	1.44766	-0.090582	0.0289119	3.46283	62.1225
70	0.229558	0.00218666	0.236698	0.00673201	0.332364	0.2169	0.568809	0.00621659	linear	4cm	Host	4cmhost	1	Young	6.7928	198.886	4.50806	105.603	3.57143	0.7	0.17	345.641	61913.5	345.64	0.731165	25280.9	59857.1	0.322671	0.737346	0.0194748	1.09827	0.422354	157.161	345.64	0.999084	4.3562	457.318	4.22479	148.544	3.00875	0.00558263	0.0133566	0.00454535	2.93852	1.35675	-0.0894812	0.0255917	4.11667	74.8694
71	0.233235	0.00542827	0.24371	0.00795183	0.331043	0.14449	0.525396	0.00402643	linear	4cm	Host	4cmhost	1	Young	6.7928	198.886	4.50806	105.603	3.57143	0.7	0.17	345.641	61913.5	345.641	0.626748	19879.6	51598.1	0.308817	0.744527	0.0357362	1.10159	0.385277	80.0437	345.641	0.998402	4.28752	184.221	4.10324	125.757	3.02076	0.00558264	0.0145014	0.00252356	5.74642	2.1273	-0.0922176	0.0162529	4.03655	68.9587
72	0.268446	0.00654396	0.278734	0.00901868	0.333057	0.204917	0.523876	0.00426471	linear	4cm	Host	4cmhost	1	Young	6.7928	198.886	4.50806	105.603	3.57143	0.7	0.17	345.641	61913.5	345.64	0.580277	23207.2	63200.6	0.315328	0.786121	0.0421374	1.09997	0.3672	98.9721	345.64	0.998541	3.72514	152.813	3.58765	110.881	3.00249	0.00558262	0.0145527	0.00247472	5.88055	2.14799	-0.0908843	0.0150697	3.53359	68.7157
73	0.230114	0.00720426	0.246028	0.00793007	0.333184	0.151592	0.524404	0.00106698	linear	4cm	Host	4cmhost	1	Young	6.7928	198.886	4.50806	105.603	3.57143	0.7	0.17	345.641	61913.5	345.641	0.680742	24172.8	59682.4	0.325366	0.739825	0.0432259	1.10143	0.405025	25.7919	345.641	1.00092	4.34567	138.807	4.06458	126.102	3.00134	0.00558264	0.016981	0.00072581	23.3959	-0.866191	-0.0920879	0.0043181	4.04703	58.8894
74	0.262665	0.00952502	0.279437	0.0100648	0.333211	0.184703	0.518265	0.000902987	linear	4cm	Host	4cmhost	1	Young	6.7928	198.886	4.50806	105.603	3.57143	0.7	0.17	345.641	61913.5	345.64	0.600506	23270.1	62020.8	0.328226	0.781209	0.0562052	1.10086	0.375198	21.0126	345.64	1.00106	3.80713	104.987	3.57862	99.3562	3.0011	0.00558263	0.017675	0.00053978	32.7448	-0.500016	-0.0916157	0.00322104	3.5671	56.5771
75	0.240009	0.00691879	0.257421	0.00744891	0.333178	0.170848	0.521931	0.000889392	linear	4cm	Host	4cmhost	1	Young	6.7928	198.886	4.50806	105.603	3.57143	0.7	0.17	345.641	61913.5	345.643	0.599098	22465.2	59963.7	0.308336	0.75398	0.0413499	1.09937	0.374648	19.9804	345.643	0.998918	4.16651	144.534	3.88469	134.248	3.0014	0.00558267	0.0183014	0.00053012	34.5231	-0.471601	-0.0903869	0.00344311	3.87131	54.6407
76	0.266853	0.00779763	0.285894	0.00914221	0.33248	0.160096	0.521286	0.00215755	linear	4cm	Host	4cmhost	1	Young	6.7928	198.886	4.50806	105.603	3.57143	0.7	0.17	345.641	61913.5	345.642	0.623196	19314.6	50307.5	0.332154	0.788574	0.0477148	1.1008	0.383931	41.6723	345.642	0.99983	3.74738	128.244	3.4978	109.383	3.0077	0.00558266	0.0211986	0.00134458	15.7659	-2.25381	-0.0915704	0.00749015	3.4716	47.173
77	0.247077	0.00736688	0.258281	0.00888422	0.33078	0.164033	0.562281	0.00259252	linear	4cm	Host	4cmhost	1	Young	6.7928	198.886	4.50806	105.603	3.57143	0.7	0.17	345.641	61913.5	345.643	0.585275	23463.8	63554.1	0.310286	0.762471	0.0456329	1.1005	0.369195	60.8304	345.643	0.999521	4.04732	135.743	3.87175	112.559	3.02316	0.00558267	0.0137965	0.00151734	9.09257	5.89395	-0.0913201	0.00993784	3.83328	72.482
78	0.247498	0.00565296	0.259469	0.0072899	0.330371	0.167661	0.549625	0.00274626	linear	4cm	Host	4cmhost	1	Young	6.7928	198.886	4.50806	105.603	3.57143	0.7	0.17	345.641	61913.5	345.641	0.59606	21554.5	57716.1	0.307843	0.763974	0.0359613	1.09935	0.373457	59.1942	345.641	1.00005	4.04044	176.898	3.85402	137.176	3.0269	0.00558264	0.0147173	0.00163694	8.99071	5.33362	-0.0903721	0.0104733	3.81366	67.9474
79	0.262948	0.00550872	0.2735	0.00861813	0.319661	0.182798	0.558999	0.00484668	linear	4cm	Host	4cmhost	1	Young	6.7928	198.886	4.50806	105.603	3.57143	0.7	0.17	345.641	61913.5	345.643	0.641553	20339.8	52043.9	0.333508	0.792994	0.0387234	1.10038	0.390821	98.5807	345.643	1.00044	3.80303	181.53	3.65631	116.034	3.12831	0.00558267	0.0153987	0.00310941	4.95228	1.82402	-0.0912229	0.0174124	3.59264	64.9406
80	0.253936	0.0062462	0.263205	0.00963019	0.312358	0.18215	0.586139	0.00570904	linear	4cm	Host	4cmhost	1	Young	6.7928	198.886	4.50806	105.603	3.57143	0.7	0.17	345.641	61913.5	345.643	0.592742	20324.4	54613.3	0.321746	0.789471	0.0445067	1.10076	0.372152	116.033	345.643	0.999907	3.938	160.097	3.79932	103.84	3.20145	0.00558267	0.014978	0.00338399	4.42615	1.68108	-0.0915343	0.02123	3.71866	66.7644
81	0.261105	0.00568015	0.269831	0.00848675	0.31384	0.189912	0.593413	0.0048406	linear	4cm	Host	4cmhost	1	Young	6.7928	198.886	4.50806	105.603	3.57143	0.7	0.17	345.641	61913.5	345.642	0.579805	22451.8	61174.9	0.317265	0.795458	0.0400055	1.09945	0.367011	108.68	345.642	0.999801	3.82988	176.052	3.70602	117.831	3.18634	0.00558265	0.0135666	0.0028066	4.83382	1.77702	-0.0904584	0.0176232	3.64071	73.7104
82	0.243512	0.00417722	0.250939	0.00914274	0.330226	0.172776	0.532865	0.00724824	linear	4cm	Host	4cmhost	1	Young	6.7928	198.886	4.50806	105.603	3.57143	0.7	0.17	345.641	61913.5	345.643	0.685066	22993.9	56558.4	0.327664	0.759035	0.0321463	1.09991	0.406551	166.665	345.643	1.00025	4.10657	239.394	3.98503	109.376	3.02823	0.00558267	0.0146752	0.00496552	2.95543	1.36696	-0.0908333	0.0280736	3.87316	68.142
83	0.246465	0.00612686	0.25674	0.00830771	0.324917	0.173397	0.57136	0.00343993	linear	4cm	Host	4cmhost	1	Young	6.7928	198.886	4.50806	105.603	3.57143	0.7	0.17	345.641	61913.5	345.639	0.633981	22778.6	58708	0.322309	0.767353	0.0401597	1.1005	0.387998	78.3567	345.639	1.0017	4.05737	163.216	3.89499	120.37	3.07771	0.0055826	0.0137149	0.00218085	6.2888	2.34917	-0.091324	0.0132214	3.84349	72.9132
84	0.241731	0.00768356	0.251145	0.00984586	0.331312	0.161982	0.540721	0.00349896	linear	4cm	Host	4cmhost	1	Young	6.7928	198.886	4.50806	105.603	3.57143	0.7	0.17	345.641	61913.5	345.641	0.617983	25242.3	66088.6	0.318005	0.754532	0.0482384	1.09892	0.381946	88.3219	345.641	0.999309	4.13683	130.148	3.98176	101.566	3.0183	0.00558264	0.012913	0.0021623	5.97186	2.16242	-0.0900147	0.0137406	3.92705	77.4416
85	0.213882	0.00557644	0.222748	0.00807742	0.329264	0.180561	0.581455	0.00366487	linear	4cm	Host	4cmhost	1	Young	6.7928	198.886	4.50806	105.603	3.57143	0.7	0.17	345.641	61913.5	345.643	0.682419	28465.1	70177.1	0.312532	0.716904	0.0365801	1.10116	0.405618	104.321	345.643	0.99899	4.67548	179.326	4.48938	123.802	3.03708	0.00558267	0.0125309	0.00250098	5.01038	1.85286	-0.091868	0.0161867	4.41671	79.8029
86	0.252019	0.00488457	0.266196	0.00709975	0.329645	0.169287	0.55244	0.00339675	linear	4cm	Host	4cmhost	1	Young	6.7928	198.886	4.50806	105.603	3.57143	0.7	0.17	345.641	61913.5	345.642	0.652148	20193.5	51158	0.324365	0.771995	0.0324438	1.10088	0.394727	68.5922	345.642	0.998912	3.96795	204.726	3.75663	140.85	3.03357	0.00558265	0.0175737	0.00221518	7.93333	3.66258	-0.0916347	0.0125996	3.7093	56.9031
87	0.217001	0.00568304	0.227274	0.00769342	0.33053	0.203412	0.549809	0.002865	linear	4cm	Host	4cmhost	1	Young	6.7928	198.886	4.50806	105.603	3.57143	0.7	0.17	345.641	61913.5	345.64	0.701702	27826.1	67481.3	0.318638	0.720809	0.0364332	1.10004	0.412353	79.7219	345.64	1.00014	4.60827	175.962	4.39998	129.981	3.02544	0.00558262	0.013138	0.00201038	6.53508	2.46485	-0.0909394	0.012449	4.3452	76.1151
88	0.229669	0.00533004	0.241184	0.00765	0.330549	0.145099	0.5338	0.00397805	linear	4cm	Host	4cmhost	1	Young	6.7928	198.886	4.50806	105.603	3.57143	0.7	0.17	345.641	61913.5	345.643	0.583189	23349.3	63386.5	0.294934	0.740796	0.0349119	1.10047	0.368363	92.8846	345.643	0.998407	4.35409	187.616	4.14621	130.719	3.02527	0.00558267	0.015493	0.00231996	6.67815	2.56219	-0.091299	0.0162262	4.07893	64.5451
89	0.228064	0.00503001	0.239964	0.00777538	0.332084	0.189028	0.556276	0.0034607	linear	4cm	Host	4cmhost	1	Young	6.7928	198.886	4.50806	105.603	3.57143	0.7	0.17	345.641	61913.5	345.641	0.793298	22911.5	51792.8	0.34472	0.736934	0.033577	1.09976	0.442368	79.2897	345.641	1.00016	4.38473	198.807	4.16729	128.611	3.01129	0.00558264	0.0153607	0.00274537	5.59513	2.03067	-0.0907133	0.0142167	4.10805	65.1012
90	0.236507	0.00641918	0.247995	0.0077381	0.327155	0.145712	0.557916	0.00211694	linear	4cm	Host	4cmhost	1	Young	6.7928	198.886	4.50806	105.603	3.57143	0.7	0.17	345.641	61913.5	345.64	0.623031	27762.1	72322	0.313565	0.752191	0.0402878	1.10216	0.383869	58.7708	345.64	0.999235	4.2282	155.783	4.03234	129.231	3.05666	0.00558263	0.0136049	0.00131892	10.3152	22.7947	-0.0926913	0.00846397	3.99821	73.5027
91	0.223531	0.00718981	0.237726	0.00846927	0.32578	0.194597	0.556088	0.00211855	linear	4cm	Host	4cmhost	1	Young	6.7928	198.886	4.50806	105.603	3.57143	0.7	0.17	345.641	61913.5	345.641	0.603937	23565.6	62585.7	0.305673	0.737533	0.0448559	1.09963	0.376534	49.925	345.641	1.00073	4.47365	139.086	4.20652	118.074	3.06956	0.00558264	0.0163135	0.00127946	12.7503	-6.44356	-0.090601	0.00883301	4.16937	61.2987
92	0.229989	0.0048843	0.244948	0.00749554	0.331883	0.204431	0.550923	0.00427887	linear	4cm	Host	4cmhost	1	Young	6.7928	198.886	4.50806	105.603	3.57143	0.7	0.17	345.641	61913.5	345.641	0.610264	20542.2	54203.5	0.301642	0.742495	0.0326052	1.10007	0.378984	87.8976	345.641	0.999707	4.34803	204.738	4.0825	133.413	3.01311	0.00558264	0.0192379	0.00261124	7.36733	3.03211	-0.0909687	0.0171686	4.01241	51.9808
93	0.266936	0.00200186	0.269938	0.0108768	0.331065	0.143813	0.526375	0.0154891	linear	4cm	Host	4cmhost	1	Young	6.7928	198.886	4.50806	105.603	3.57143	0.7	0.17	345.641	61913.5	345.641	0.572978	20536.9	56379.3	0.303578	0.788474	0.0257434	1.10182	0.364263	318.098	345.641	1.00204	3.74622	499.535	3.70455	91.9388	3.02055	0.00558263	0.0184911	0.00887494	2.08352	1.23845	-0.0924112	0.0542664	3.50352	54.0801
94	0.298206	0.00722446	0.306009	0.0106142	0.325775	0.141164	0.56516	0.00686772	linear	4cm	Host	4cmhost	1	Young	6.7928	198.886	4.50806	105.603	3.57143	0.7	0.17	345.641	61913.5	345.641	0.493573	20045.8	60659.5	0.304639	0.823066	0.0487575	1.10098	0.330465	137.669	345.641	1.00076	3.35339	138.419	3.26788	94.2134	3.0696	0.00558264	0.0146707	0.00338974	4.32798	1.65828	-0.0917205	0.0219502	3.19615	68.163
95	0.246677	0.00561509	0.258316	0.008579	0.332094	0.14289	0.557175	0.0046808	linear	4cm	Host	4cmhost	1	Young	6.7928	198.886	4.50806	105.603	3.57143	0.7	0.17	345.641	61913.5	345.642	0.633205	24439.9	63037	0.318474	0.762285	0.0374511	1.0998	0.387707	114.398	345.642	0.999377	4.05388	178.092	3.87123	116.564	3.0112	0.00558266	0.0163198	0.00296391	5.50617	1.99863	-0.0907449	0.0177979	3.80233	61.2753
96	0.242155	0.00470808	0.257702	0.006997	0.332302	0.190711	0.56958	0.00337864	linear	4cm	Host	4cmhost	1	Young	6.7928	198.886	4.50806	105.603	3.57143	0.7	0.17	345.641	61913.5	345.641	0.677468	20730.7	51330.9	0.324722	0.758002	0.0311878	1.09865	0.403863	70.0415	345.641	0.99892	4.12959	212.401	3.88045	142.918	3.00931	0.00558264	0.0189256	0.00228892	8.26837	3.8829	-0.0897952	0.012941	3.83023	52.8384
97	0.238216	0.0060511	0.252953	0.00794721	0.332706	0.202005	0.528431	0.00250576	linear	4cm	Host	4cmhost	1	Young	6.7928	198.886	4.50806	105.603	3.57143	0.7	0.17	345.641	61913.5	345.642	0.756704	23242.1	53957.1	0.345479	0.751401	0.0383166	1.10094	0.430752	58.2392	345.642	1.0003	4.19787	165.259	3.9533	125.83	3.00566	0.00558266	0.0172428	0.00189611	9.09376	6.01513	-0.0916841	0.00980886	3.91453	57.9954
98	0.24526	0.00382669	0.255936	0.00702905	0.332971	0.172142	0.550237	0.00514121	linear	4cm	Host	4cmhost	1	Young	6.7928	198.886	4.50806	105.603	3.57143	0.7	0.17	345.641	61913.5	345.642	0.622881	25811.2	67249.7	0.308281	0.759332	0.0273296	1.10042	0.383812	132.701	345.642	0.997776	4.07731	261.322	3.90723	142.267	3.00326	0.00558265	0.0158172	0.00320236	4.93924	1.82056	-0.0912529	0.0196923	3.83028	63.2223
99	0.274094	0.00853537	0.289373	0.0100583	0.332622	0.166938	0.526942	0.00236991	linear	4cm	Host	4cmhost	1	Young	6.7928	198.886	4.50806	105.603	3.57143	0.7	0.17	345.641	61913.5	345.64	0.642593	23040.2	58895.3	0.342532	0.794387	0.0521729	1.10068	0.391206	54.6033	345.64	1.00011	3.64838	117.16	3.45575	99.4204	3.00642	0.00558263	0.0176489	0.00152293	11.5888	-16.6493	-0.0914731	0.00812328	3.42768	56.6607
100	0.198314	0.00125642	0.207504	0.00598235	0.333012	0.193503	0.568267	0.00538054	linear	4cm	Host	4cmhost	1	Young	6.7928	198.886	4.50806	105.603	3.57143	0.7	0.17	345.641	61913.5	345.641	0.878336	26699	57096.3	0.329795	0.689716	0.013664	1.09833	0.467614	143.655	345.641	0.999556	5.04251	795.912	4.81918	167.158	3.00289	0.00558264	0.0145705	0.00472593	3.08311	1.38124	-0.0895236	0.0252745	4.69738	68.6316
101	0.26664	0.00235313	0.272215	0.00872719	0.333117	0.150862	0.591556	0.0106511	linear	4cm	Host	4cmhost	1	Young	6.7928	198.886	4.50806	105.603	3.57143	0.7	0.17	345.641	61913.5	345.641	0.598441	23648	63163.9	0.308754	0.784981	0.0237608	1.10035	0.37439	251.877	345.641	0.999846	3.75038	424.966	3.67357	114.584	3.00195	0.00558264	0.0162261	0.00637406	2.54565	1.30235	-0.0911966	0.0376542	3.53524	61.6291
102	0.233288	0.00745552	0.245258	0.00918017	0.329028	0.183303	0.502021	0.00241767	linear	4cm	Host	4cmhost	1	Young	6.7928	198.886	4.50806	105.603	3.57143	0.7	0.17	345.641	61913.5	345.642	0.713352	21305.8	51173	0.338013	0.746521	0.046603	1.10072	0.416349	51.5105	345.642	0.999424	4.28655	134.129	4.07734	108.93	3.03926	0.00558265	0.0143877	0.00172465	8.34237	4.22529	-0.0915003	0.00976144	4.03754	69.504
103	0.25338	0.00701115	0.264581	0.00840051	0.328318	0.157275	0.501443	0.00206883	linear	4cm	Host	4cmhost	1	Young	6.7928	198.886	4.50806	105.603	3.57143	0.7	0.17	345.641	61913.5	345.64	0.671572	23518.4	58538.4	0.336463	0.77231	0.0437608	1.09972	0.401761	48.6557	345.64	0.998269	3.94664	142.63	3.77956	119.04	3.04583	0.00558262	0.0132698	0.00138936	9.55104	7.46707	-0.090679	0.0077586	3.75024	75.3589
104	0.239896	0.00746738	0.255955	0.00899474	0.329211	0.189053	0.504031	0.00272903	linear	4cm	Host	4cmhost	1	Young	6.7928	198.886	4.50806	105.603	3.57143	0.7	0.17	345.641	61913.5	345.642	0.559671	19335.7	53884	0.30177	0.758018	0.04642	1.10044	0.358839	52.7677	345.642	1.00143	4.16847	133.916	3.90694	111.176	3.03757	0.00558266	0.018788	0.00152736	12.301	-8.14468	-0.0912756	0.0105497	3.86572	53.2254
105	0.25504	0.00596075	0.268249	0.00834145	0.332366	0.179781	0.507225	0.0035173	linear	4cm	Host	4cmhost	1	Young	6.7928	198.886	4.50806	105.603	3.57143	0.7	0.17	345.641	61913.5	345.642	0.676853	23075.8	57168.6	0.334873	0.772529	0.0386451	1.09898	0.403645	81.1645	345.642	0.999646	3.92095	167.764	3.72788	119.883	3.00873	0.00558265	0.0167263	0.0023807	7.02579	2.72331	-0.0900682	0.0129424	3.67963	59.7861
106	0.25568	0.00550016	0.264915	0.00909637	0.332898	0.148213	0.508059	0.00556789	linear	4cm	Host	4cmhost	1	Young	6.7928	198.886	4.50806	105.603	3.57143	0.7	0.17	345.641	61913.5	345.641	0.645883	26123	66568.4	0.32571	0.771639	0.0376927	1.1008	0.392424	145.45	345.641	1.00115	3.91114	181.813	3.7748	109.934	3.00392	0.00558263	0.0148029	0.00359621	4.11625	1.60494	-0.0915702	0.020585	3.69709	67.5544
107	0.224708	0.00512593	0.238998	0.00864028	0.333	0.16801	0.508261	0.0050758	linear	4cm	Host	4cmhost	1	Young	6.7928	198.886	4.50806	105.603	3.57143	0.7	0.17	345.641	61913.5	345.642	0.692375	20110.1	49155.1	0.321056	0.734115	0.035065	1.09957	0.409115	102.075	345.642	1.0013	4.45022	195.087	4.18414	115.737	3.003	0.00558266	0.0193658	0.00351435	5.51049	1.99605	-0.0905566	0.0207962	4.09712	51.6374
108	0.215626	0.0044225	0.222774	0.00979893	0.330926	0.188919	0.536289	0.00705099	linear	4cm	Host	4cmhost	1	Young	6.7928	198.886	4.50806	105.603	3.57143	0.7	0.17	345.641	61913.5	345.641	0.762506	22715.7	52506.4	0.330147	0.719133	0.0335417	1.09824	0.432626	160.168	345.641	1.00022	4.63766	226.116	4.48885	102.052	3.02182	0.00558264	0.014199	0.00537643	2.64097	1.3093	-0.0894503	0.0306798	4.35114	70.4275
109	0.243854	0.00460624	0.253018	0.00915423	0.328506	0.148005	0.560345	0.00695071	linear	4cm	Host	4cmhost	1	Young	6.7928	198.886	4.50806	105.603	3.57143	0.7	0.17	345.641	61913.5	345.644	0.654321	22216	56168.8	0.322121	0.762067	0.0342543	1.10009	0.395522	154.417	345.644	1.00097	4.10081	217.097	3.95229	109.239	3.04408	0.00558268	0.0161147	0.00454799	3.54326	1.47574	-0.0909818	0.0267367	3.84662	62.0551
110	0.244997	0.00405223	0.25425	0.0092206	0.331857	0.147499	0.540552	0.00775221	linear	4cm	Host	4cmhost	1	Young	6.7928	198.886	4.50806	105.603	3.57143	0.7	0.17	345.641	61913.5	345.64	0.666696	20987.8	52468.1	0.323288	0.760828	0.0315819	1.09859	0.400011	162.702	345.64	0.999055	4.08168	246.778	3.93314	108.453	3.01335	0.00558262	0.0170052	0.00516837	3.29025	1.41897	-0.0897386	0.0295883	3.81676	58.8055
111	0.261032	0.00401684	0.271497	0.00814294	0.331632	0.144529	0.540459	0.0065015	linear	4cm	Host	4cmhost	1	Young	6.7928	198.886	4.50806	105.603	3.57143	0.7	0.17	345.641	61913.5	345.642	0.634638	20814.8	53612.7	0.321409	0.780403	0.0301136	1.10007	0.388244	135.327	345.642	0.999682	3.83095	248.952	3.68328	122.806	3.01539	0.00558265	0.0169665	0.0041261	4.11199	1.59755	-0.0909636	0.0233868	3.59714	58.9397
112	0.258717	0.00477154	0.264894	0.0100095	0.331952	0.166607	0.563988	0.00760927	linear	4cm	Host	4cmhost	1	Young	6.7928	198.886	4.50806	105.603	3.57143	0.7	0.17	345.641	61913.5	345.641	0.688364	25828.2	63349.2	0.337543	0.775544	0.0360398	1.09869	0.407711	196.533	345.641	0.998787	3.86523	209.576	3.77509	99.9051	3.01248	0.00558263	0.0137863	0.00523796	2.63199	1.30961	-0.0898232	0.0279236	3.66968	72.5359
113	0.267753	0.00612133	0.276539	0.010903	0.332275	0.182642	0.544544	0.00859095	linear	4cm	Host	4cmhost	1	Young	6.7928	198.886	4.50806	105.603	3.57143	0.7	0.17	345.641	61913.5	345.64	0.556591	20914.7	58491.1	0.309422	0.787644	0.0432485	1.09843	0.35757	179.677	345.64	1.0005	3.73479	163.363	3.61613	91.7179	3.00956	0.00558262	0.0173769	0.00478167	3.63408	1.48288	-0.0896069	0.0301299	3.50717	57.5475
114	0.262829	0.00561935	0.271462	0.0101206	0.329388	0.189178	0.534957	0.00703804	linear	4cm	Host	4cmhost	1	Young	6.7928	198.886	4.50806	105.603	3.57143	0.7	0.17	345.641	61913.5	345.642	0.639558	23280.5	59681.3	0.330303	0.783827	0.0402489	1.09973	0.390079	163.849	345.642	0.999781	3.80476	177.957	3.68376	98.8084	3.03593	0.00558265	0.015671	0.00450125	3.48149	1.46138	-0.090684	0.0252712	3.59066	63.812
115	0.2494	0.00508927	0.26021	0.0079169	0.331044	0.159764	0.533974	0.00412662	linear	4cm	Host	4cmhost	1	Young	6.7928	198.886	4.50806	105.603	3.57143	0.7	0.17	345.641	61913.5	345.641	0.685218	24101.2	59274.2	0.331775	0.765833	0.0343518	1.10089	0.406605	99.4564	345.641	1.00041	4.00962	196.492	3.84305	126.312	3.02075	0.00558263	0.0149366	0.00282763	5.28238	1.93838	-0.0916454	0.0156112	3.78306	66.9496
116	0.24904	0.00624032	0.261968	0.00864419	0.331278	0.19022	0.51942	0.00390662	linear	4cm	Host	4cmhost	1	Young	6.7928	198.886	4.50806	105.603	3.57143	0.7	0.17	345.641	61913.5	345.641	0.615332	21010.4	55155.2	0.316918	0.766337	0.0403754	1.10047	0.380932	82.0797	345.641	1.00097	4.01542	160.248	3.81726	115.685	3.01861	0.00558263	0.0168346	0.00240387	7.00313	2.77271	-0.0912937	0.0146935	3.76117	59.4014
117	0.278319	0.00872531	0.290429	0.0103045	0.332958	0.171437	0.53891	0.00264872	linear	4cm	Host	4cmhost	1	Young	6.7928	198.886	4.50806	105.603	3.57143	0.7	0.17	345.641	61913.5	345.642	0.59621	20200.8	54082.9	0.331092	0.797036	0.0532911	1.10085	0.373516	53.5063	345.642	1.00058	3.593	114.609	3.44318	97.045	3.00338	0.00558265	0.0147587	0.00157919	9.34575	6.951	-0.0916069	0.0090376	3.41206	67.7566
118	0.260566	0.00759528	0.271776	0.00904531	0.332941	0.182048	0.538232	0.00237101	linear	4cm	Host	4cmhost	1	Young	6.7928	198.886	4.50806	105.603	3.57143	0.7	0.17	345.641	61913.5	345.642	0.61157	21974	57904.5	0.323654	0.776664	0.0466068	1.09984	0.379487	52.1006	345.642	0.999869	3.8378	131.661	3.6795	110.555	3.00354	0.00558265	0.013581	0.00145003	9.36602	6.6748	-0.0907731	0.00864868	3.64768	73.6322
119	0.256668	0.00686775	0.26938	0.00859474	0.332994	0.188556	0.536028	0.00282133	linear	4cm	Host	4cmhost	1	Young	6.7928	198.886	4.50806	105.603	3.57143	0.7	0.17	345.641	61913.5	345.643	0.612119	19385.2	51054.1	0.320138	0.773165	0.0428314	1.10082	0.379698	54.6919	345.643	1.00121	3.89608	145.608	3.71223	116.35	3.00306	0.00558267	0.0155333	0.00172699	8.99445	5.67516	-0.0915891	0.0103649	3.67375	64.3777
120	0.233447	0.00528516	0.244887	0.00671566	0.333095	0.152032	0.530557	0.00228516	linear	4cm	Host	4cmhost	1	Young	6.7928	198.886	4.50806	105.603	3.57143	0.7	0.17	345.641	61913.5	345.642	0.625996	22041.7	57252.4	0.306165	0.742258	0.0331722	1.09973	0.384992	50.3688	345.642	0.998752	4.28363	189.209	4.08352	148.906	3.00215	0.00558265	0.0137252	0.0014305	9.59466	7.69662	-0.090683	0.00924522	4.04576	72.8589
121	0.226252	0.00682162	0.236031	0.00984363	0.315835	0.180743	0.534562	0.00418434	linear	4cm	Host	4cmhost	1	Young	6.7928	198.886	4.50806	105.603	3.57143	0.7	0.17	345.641	61913.5	345.641	0.722218	23202.8	55329.9	0.341517	0.749889	0.0465844	1.10202	0.419354	97.0884	345.641	0.999366	4.41985	146.593	4.23673	101.589	3.16621	0.00558265	0.0139633	0.00302201	4.62055	1.74745	-0.0925731	0.0174191	4.16293	71.6161
122	0.209479	0.00271181	0.213975	0.00860557	0.332938	0.153621	0.526434	0.00834906	linear	4cm	Host	4cmhost	1	Young	6.7928	198.886	4.50806	105.603	3.57143	0.7	0.17	345.641	61913.5	345.641	0.705919	27258.3	65872.1	0.306401	0.70654	0.023935	1.10082	0.413806	227.581	345.641	0.998621	4.77375	368.757	4.67344	116.204	3.00356	0.00558265	0.0128451	0.00589376	2.17943	1.2494	-0.0915902	0.0375536	4.49794	77.8509
123	0.217907	0.00419679	0.224472	0.00746448	0.32043	0.178296	0.544606	0.00495905	linear	4cm	Host	4cmhost	1	Young	6.7928	198.886	4.50806	105.603	3.57143	0.7	0.17	345.641	61913.5	345.642	0.658936	25646	64566.2	0.308855	0.731341	0.0304627	1.09986	0.397204	127.18	345.642	0.999884	4.58911	238.277	4.4549	133.968	3.12081	0.00558266	0.011524	0.00326769	3.52667	1.471	-0.0907912	0.0216146	4.35861	86.775
124	0.223578	0.00435816	0.230203	0.00771878	0.32276	0.162142	0.544393	0.00527507	linear	4cm	Host	4cmhost	1	Young	6.7928	198.886	4.50806	105.603	3.57143	0.7	0.17	345.641	61913.5	345.641	0.637076	24923.5	64045.1	0.306186	0.737516	0.0313958	1.09946	0.389155	131.473	345.641	1.00219	4.47271	229.455	4.34399	129.554	3.09828	0.00558263	0.0119001	0.00336062	3.54103	1.47131	-0.0904638	0.0224015	4.24668	84.0331
125	0.228409	0.00511519	0.237437	0.00837075	0.323821	0.17143	0.544889	0.00553645	linear	4cm	Host	4cmhost	1	Young	6.7928	198.886	4.50806	105.603	3.57143	0.7	0.17	345.641	61913.5	345.641	0.588022	20387.4	55058.4	0.298406	0.745156	0.0357071	1.10104	0.370286	112.874	345.641	1.00014	4.37811	195.496	4.21164	119.464	3.08813	0.00558263	0.0145644	0.00325556	4.47372	1.69644	-0.091765	0.0227862	4.11568	68.6603
126	0.248873	0.00577311	0.258242	0.0091005	0.332129	0.156807	0.532007	0.005659	linear	4cm	Host	4cmhost	1	Young	6.7928	198.886	4.50806	105.603	3.57143	0.7	0.17	345.641	61913.5	345.642	0.587983	20078.3	54226	0.307449	0.764191	0.0388929	1.09919	0.37027	113.623	345.642	1.00007	4.01811	173.217	3.87234	109.884	3.01088	0.00558265	0.015028	0.00332739	4.51645	1.68789	-0.0902353	0.0214436	3.7893	66.5425
127	0.212775	0.00666274	0.220572	0.0106028	0.332231	0.142209	0.530505	0.00562518	linear	4cm	Host	4cmhost	1	Young	6.7928	198.886	4.50806	105.603	3.57143	0.7	0.17	345.641	61913.5	345.641	0.700438	22549	54741.8	0.31971	0.712854	0.0443369	1.10004	0.411916	126.842	345.641	0.999779	4.6998	150.088	4.53367	94.3147	3.00995	0.00558265	0.0134222	0.00394006	3.40659	1.44886	-0.0909417	0.0248685	4.42092	74.5035
128	0.253212	0.00409394	0.261901	0.00662316	0.332019	0.209339	0.524832	0.00383751	linear	4cm	Host	4cmhost	1	Young	6.7928	198.886	4.50806	105.603	3.57143	0.7	0.17	345.641	61913.5	345.641	0.659077	24255.5	61057.7	0.322043	0.768107	0.0280528	1.097	0.397255	93.0807	345.641	1.00181	3.94926	244.263	3.81824	150.985	3.01188	0.00558263	0.0125265	0.00252922	4.95272	1.77918	-0.088425	0.0144409	3.7631	79.8307
129	0.229159	0.00543318	0.242376	0.00770035	0.331176	0.148543	0.531641	0.00343865	linear	4cm	Host	4cmhost	1	Young	6.7928	198.886	4.50806	105.603	3.57143	0.7	0.17	345.641	61913.5	345.641	0.65932	18912.3	47596.9	0.315457	0.740271	0.0353693	1.09853	0.397344	65.0328	345.641	1.00051	4.36378	184.054	4.12582	129.864	3.01954	0.00558264	0.0166557	0.00226717	7.34645	2.93178	-0.089691	0.0139888	4.06811	60.0397
130	0.234992	0.00570859	0.242366	0.00838705	0.331411	0.198425	0.548056	0.00387739	linear	4cm	Host	4cmhost	1	Young	6.7928	198.886	4.50806	105.603	3.57143	0.7	0.17	345.641	61913.5	345.642	0.690788	28615.9	70041	0.326306	0.744342	0.0375322	1.10109	0.40856	110.955	345.642	1.00127	4.25546	175.175	4.12599	119.231	3.0174	0.00558266	0.0112514	0.00267846	4.20069	1.6278	-0.0918124	0.0157462	4.06102	88.8779
131	0.259468	0.00588514	0.271405	0.00823909	0.331979	0.206466	0.558748	0.00359785	linear	4cm	Host	4cmhost	1	Young	6.7928	198.886	4.50806	105.603	3.57143	0.7	0.17	345.641	61913.5	345.642	0.654266	20580.3	52035.9	0.330594	0.777428	0.0382457	1.10001	0.395502	74.0449	345.642	1.00023	3.85404	169.919	3.68453	121.373	3.01224	0.00558265	0.0155348	0.00235395	6.59948	2.50018	-0.0909207	0.013083	3.63633	64.3714
132	0.231963	0.00445601	0.239302	0.00929576	0.333069	0.153447	0.513694	0.00719659	linear	4cm	Host	4cmhost	1	Young	6.7928	198.886	4.50806	105.603	3.57143	0.7	0.17	345.641	61913.5	345.642	0.672507	24731.2	61505.8	0.317651	0.740803	0.0330785	1.101	0.402095	177.98	345.642	0.998547	4.31103	224.416	4.17882	107.576	3.00238	0.00558266	0.0145356	0.00483975	3.00338	1.38029	-0.0917357	0.0291953	4.05682	68.7967
133	0.217624	0.00119989	0.219649	0.00852912	0.328921	0.186942	0.507819	0.00978552	linear	4cm	Host	4cmhost	1	Young	6.7928	198.886	4.50806	105.603	3.57143	0.7	0.17	345.641	61913.5	345.641	0.748987	27363.5	63897.4	0.319355	0.722388	0.0174881	1.10084	0.428241	267.766	345.641	0.999603	4.59508	833.41	4.55272	117.245	3.04024	0.00558264	0.0118105	0.00732923	1.61143	1.17318	-0.0916069	0.0426506	4.35854	84.6703
134	0.22995	0.0014358	0.233593	0.0088322	0.328584	0.14357	0.506078	0.010188	linear	4cm	Host	4cmhost	1	Young	6.7928	198.886	4.50806	105.603	3.57143	0.7	0.17	345.641	61913.5	345.64	0.725994	23573.9	56045	0.323324	0.741994	0.019372	1.09986	0.420624	240.17	345.64	0.999706	4.34877	696.476	4.28095	113.222	3.04336	0.00558262	0.013831	0.0073964	1.86996	1.20449	-0.0907897	0.0417916	4.10204	72.3014
135	0.218274	0.00540546	0.230766	0.00632501	0.332363	0.158797	0.606759	0.00124627	linear	4cm	Host	4cmhost	1	Young	6.7928	198.886	4.50806	105.603	3.57143	0.7	0.17	345.641	61913.5	345.642	0.737918	26198.9	61702.8	0.325361	0.721307	0.0331844	1.1004	0.424599	32.651	345.642	1.00027	4.5814	184.998	4.33339	158.103	3.00876	0.00558265	0.0137383	0.00091955	14.9402	-2.75368	-0.0912403	0.00537157	4.31012	72.7894
136	0.22455	0.00363244	0.230104	0.0076209	0.329271	0.17948	0.507856	0.00562746	linear	4cm	Host	4cmhost	1	Young	6.7928	198.886	4.50806	105.603	3.57143	0.7	0.17	345.641	61913.5	345.641	0.708749	26109.5	62948.5	0.319527	0.731776	0.0273459	1.09795	0.414777	146.93	345.641	0.999073	4.45335	275.297	4.34586	131.218	3.03701	0.00558264	0.0111815	0.00398846	2.80345	1.33349	-0.0892076	0.0238723	4.24212	89.4338
137	0.254629	0.00440727	0.259187	0.0101303	0.320184	0.167413	0.505535	0.00925381	linear	4cm	Host	4cmhost	1	Young	6.7928	198.886	4.50806	105.603	3.57143	0.7	0.17	345.641	61913.5	345.643	0.618451	22705.2	59418.3	0.321055	0.781977	0.0359973	1.10013	0.382125	210.11	345.643	1.00133	3.92728	226.898	3.85822	98.7138	3.1232	0.00558267	0.0138118	0.00572303	2.41337	1.28148	-0.0910146	0.0344724	3.72522	72.4018
138	0.242392	0.00221513	0.245241	0.0092134	0.332752	0.173194	0.562539	0.0102811	linear	4cm	Host	4cmhost	1	Young	6.7928	198.886	4.50806	105.603	3.57143	0.7	0.17	345.641	61913.5	345.641	0.680695	22466.1	55470.8	0.319321	0.754131	0.0233472	1.09913	0.405008	230.976	345.641	1.00167	4.12555	451.441	4.07762	108.538	3.00524	0.00558263	0.0131301	0.00699827	1.87619	1.20367	-0.0901865	0.0402357	3.91356	76.1609
139	0.239015	0.00699428	0.249307	0.00898655	0.333009	0.173071	0.531184	0.00296642	linear	4cm	Host	4cmhost	1	Young	6.7928	198.886	4.50806	105.603	3.57143	0.7	0.17	345.641	61913.5	345.641	0.671606	22157.9	55150.3	0.327349	0.749528	0.0438107	1.10028	0.401773	65.7296	345.641	1.00145	4.18384	142.974	4.01112	111.277	3.00292	0.00558265	0.0132584	0.00199227	6.65493	2.54138	-0.0911373	0.0117587	3.96395	75.4238
140	0.226063	0.00257853	0.235281	0.00727876	0.327811	0.177849	0.566894	0.00615046	linear	4cm	Host	4cmhost	1	Young	6.7928	198.886	4.50806	105.603	3.57143	0.7	0.17	345.641	61913.5	345.642	0.764208	25472.5	58804.5	0.332498	0.738403	0.0223026	1.10005	0.433174	156.668	345.642	0.999672	4.42355	387.818	4.25024	137.386	3.05054	0.00558266	0.0153685	0.00470023	3.26973	1.42323	-0.0909474	0.025475	4.14196	65.0683
141	0.203435	0.00489253	0.214778	0.00645458	0.332009	0.190479	0.527343	0.00233154	linear	4cm	Host	4cmhost	1	Young	6.7928	198.886	4.50806	105.603	3.57143	0.7	0.17	345.641	61913.5	345.641	0.669968	22820.8	56883.2	0.298787	0.698472	0.0310102	1.1005	0.401186	53.2075	345.641	1.00051	4.91557	204.393	4.65597	154.929	3.01197	0.00558263	0.0136745	0.00156205	8.75423	4.98684	-0.0913242	0.010739	4.60597	73.1286
142	0.239095	0.00453426	0.250686	0.0072765	0.33152	0.195862	0.556751	0.00389344	linear	4cm	Host	4cmhost	1	Young	6.7928	198.886	4.50806	105.603	3.57143	0.7	0.17	345.641	61913.5	345.641	0.704324	23007.5	55673.6	0.329108	0.752561	0.0308595	1.10285	0.413257	89.5784	345.641	1.00098	4.18244	220.543	3.98905	137.429	3.01641	0.00558264	0.0154844	0.00274224	5.64664	2.11237	-0.0932588	0.0152936	3.92805	64.581
143	0.302371	0.00748195	0.313345	0.0104492	0.327142	0.16088	0.539871	0.00581337	linear	4cm	Host	4cmhost	1	Young	6.7928	198.886	4.50806	105.603	3.57143	0.7	0.17	345.641	61913.5	345.641	0.510421	20316.5	60119.8	0.312068	0.826669	0.0494054	1.1006	0.337933	118.107	345.641	0.997818	3.3072	133.655	3.19137	95.7011	3.05678	0.00558264	0.0167874	0.00296725	5.65755	2.071	-0.0914072	0.0182147	3.13324	59.5686
144	0.209831	0.0044982	0.22	0.00661499	0.328364	0.189143	0.568405	0.0030279	linear	4cm	Host	4cmhost	1	Young	6.7928	198.886	4.50806	105.603	3.57143	0.7	0.17	345.641	61913.5	345.641	0.699096	26657.1	64787.9	0.310533	0.712069	0.0298204	1.09996	0.411452	80.715	345.641	1.00019	4.76574	222.311	4.54545	151.172	3.0454	0.00558264	0.0131969	0.00211679	6.23439	2.30714	-0.090877	0.0135763	4.48374	75.7754
145	0.279675	0.00885726	0.291349	0.0111655	0.328686	0.1571	0.545234	0.00401615	linear	4cm	Host	4cmhost	1	Young	6.7928	198.886	4.50806	105.603	3.57143	0.7	0.17	345.641	61913.5	345.642	0.57474	22116.5	60597.5	0.328469	0.802807	0.0558474	1.09991	0.364974	88.8233	345.642	0.998695	3.57558	112.902	3.43231	89.5616	3.04242	0.00558266	0.0156901	0.00230824	6.79745	2.61387	-0.090832	0.0135972	3.38564	63.7343
146	0.223443	0.00373803	0.232426	0.00643063	0.331252	0.156839	0.517722	0.00355711	linear	4cm	Host	4cmhost	1	Young	6.7928	198.886	4.50806	105.603	3.57143	0.7	0.17	345.641	61913.5	345.641	0.756965	25853.3	60007.1	0.328947	0.729158	0.0260006	1.10032	0.430837	91.9629	345.641	1.0007	4.47541	267.521	4.30244	155.506	3.01885	0.00558263	0.0125401	0.0026926	4.65725	1.73801	-0.0911757	0.0150736	4.23759	79.7441
147	0.277131	0.00887969	0.290121	0.0115593	0.330678	0.193978	0.516063	0.00472053	linear	4cm	Host	4cmhost	1	Young	6.7928	198.886	4.50806	105.603	3.57143	0.7	0.17	345.641	61913.5	345.642	0.567647	21099.3	58269.1	0.325303	0.799404	0.0561817	1.09888	0.362101	99.5999	345.642	1.00098	3.6084	112.617	3.44684	86.5104	3.02409	0.00558265	0.0177105	0.00267961	6.60937	2.46761	-0.0899858	0.0160104	3.39165	56.4636
148	0.241599	0.00441427	0.246213	0.00934706	0.329577	0.201636	0.510688	0.00709006	linear	4cm	Host	4cmhost	1	Young	6.7928	198.886	4.50806	105.603	3.57143	0.7	0.17	345.641	61913.5	345.643	0.695733	26047.7	63486.8	0.329628	0.75527	0.0334942	1.10108	0.410285	184.679	345.643	1.00026	4.13909	226.538	4.06152	106.986	3.03419	0.00558267	0.0117041	0.00493279	2.37271	1.27848	-0.0918039	0.0279904	3.94784	85.4404
149	0.230957	0.00446296	0.236979	0.00935062	0.329022	0.151075	0.512559	0.00772241	linear	4cm	Host	4cmhost	1	Young	6.7928	198.886	4.50806	105.603	3.57143	0.7	0.17	345.641	61913.5	345.642	0.632918	21923.6	56562.4	0.308527	0.742891	0.0336104	1.10039	0.3876	169.303	345.642	1.00029	4.32981	224.067	4.21978	106.945	3.03931	0.00558266	0.0137444	0.00488766	2.81206	1.3451	-0.0912351	0.0315585	4.08661	72.7569
150	0.258109	0.007267	0.271878	0.00872236	0.330189	0.203158	0.591238	0.00258258	linear	4cm	Host	4cmhost	1	Young	6.7928	198.886	4.50806	105.603	3.57143	0.7	0.17	345.641	61913.5	345.642	0.563532	19896.4	55202.9	0.309262	0.778004	0.0451109	1.10041	0.360422	51.3839	345.642	0.999253	3.87433	137.608	3.67812	114.648	3.02857	0.00558266	0.0163516	0.00145536	11.2354	-39.7362	-0.0912441	0.00940966	3.64351	61.1562
151	0.251596	0.00504276	0.261458	0.00674468	0.327336	0.15858	0.632671	0.00251533	linear	4cm	Host	4cmhost	1	Young	6.7928	198.886	4.50806	105.603	3.57143	0.7	0.17	345.641	61913.5	345.641	0.676618	26352.2	65299.2	0.330539	0.770536	0.0328291	1.1019	0.403561	66.2846	345.641	1.00056	3.97463	198.304	3.82471	148.265	3.05496	0.00558264	0.0123773	0.00170192	7.27257	3.05406	-0.09248	0.00952873	3.78826	80.7929
152	0.231287	0.00493095	0.243848	0.00655791	0.327234	0.164108	0.617772	0.00235894	linear	4cm	Host	4cmhost	1	Young	6.7928	198.886	4.50806	105.603	3.57143	0.7	0.17	345.641	61913.5	345.641	0.689699	21688.4	53134.6	0.323393	0.745941	0.0319618	1.10028	0.408178	51.1617	345.641	1.0004	4.32363	202.801	4.10092	152.488	3.05592	0.00558264	0.0149199	0.00162696	9.17044	6.08902	-0.0911374	0.00958113	4.06162	67.0244
153	0.279307	0.00733292	0.289733	0.00949458	0.329909	0.185768	0.523731	0.00376098	linear	4cm	Host	4cmhost	1	Young	6.7928	198.886	4.50806	105.603	3.57143	0.7	0.17	345.641	61913.5	345.639	0.574761	21108.5	57834.2	0.321834	0.800535	0.0466958	1.10064	0.364983	79.3887	345.639	0.99935	3.58029	136.371	3.45145	105.323	3.03114	0.00558261	0.014187	0.00216166	6.563	2.50061	-0.0914365	0.0128145	3.40722	70.4872
154	0.22392	0.00268467	0.231689	0.0054864	0.331752	0.165471	0.578111	0.00360834	linear	4cm	Host	4cmhost	1	Young	6.7928	198.886	4.50806	105.603	3.57143	0.7	0.17	345.641	61913.5	345.64	0.776461	28673.6	65602.3	0.329634	0.728503	0.0199281	1.09967	0.437083	103.464	345.64	0.997383	4.46588	372.485	4.31613	182.269	3.0143	0.00558262	0.0113773	0.00280173	4.06083	1.58245	-0.0906393	0.0153352	4.24994	87.894
155	0.24252	0.00422553	0.248366	0.0109893	0.331427	0.151909	0.516484	0.00979122	linear	4cm	Host	4cmhost	1	Young	6.7928	198.886	4.50806	105.603	3.57143	0.7	0.17	345.641	61913.5	345.641	0.690797	19876.4	48649.6	0.32998	0.757209	0.0348519	1.09805	0.408563	194.615	345.641	1.00073	4.12337	236.657	4.02632	90.9976	3.01726	0.00558265	0.0156372	0.00676377	2.31191	1.26015	-0.089295	0.0379274	3.87361	63.95
156	0.234468	0.00453779	0.242498	0.00829202	0.332626	0.157534	0.518614	0.00595464	linear	4cm	Host	4cmhost	1	Young	6.7928	198.886	4.50806	105.603	3.57143	0.7	0.17	345.641	61913.5	345.642	0.630472	21964	56801.3	0.307508	0.744289	0.0321295	1.10023	0.386681	130.787	345.642	1.00101	4.26497	220.372	4.12375	120.598	3.00638	0.00558266	0.0139846	0.00375423	3.72504	1.51365	-0.0910986	0.0239669	4.02491	71.507
157	0.227601	0.00518283	0.236204	0.0081242	0.332776	0.167287	0.520824	0.00391819	linear	4cm	Host	4cmhost	1	Young	6.7928	198.886	4.50806	105.603	3.57143	0.7	0.17	345.641	61913.5	345.642	0.750695	25381.8	59192.8	0.334344	0.733587	0.0346342	1.09828	0.428798	99.4506	345.642	0.999618	4.39365	192.945	4.23363	123.089	3.00502	0.00558265	0.0125212	0.00294137	4.25692	1.61529	-0.089482	0.0163175	4.16455	79.8646
158	0.214919	0.00442527	0.225948	0.00683794	0.332723	0.16047	0.518462	0.00329033	linear	4cm	Host	4cmhost	1	Young	6.7928	198.886	4.50806	105.603	3.57143	0.7	0.17	345.641	61913.5	345.642	0.733259	21912	51795	0.320021	0.716325	0.0294277	1.10059	0.423052	72.0977	345.642	1.00231	4.65292	225.975	4.4258	146.243	3.0055	0.00558265	0.0143193	0.00241267	5.93506	2.18556	-0.0913977	0.0143533	4.36227	69.8357
159	0.207636	0.00449963	0.215521	0.00692179	0.332763	0.145546	0.518164	0.00344707	linear	4cm	Host	4cmhost	1	Young	6.7928	198.886	4.50806	105.603	3.57143	0.7	0.17	345.641	61913.5	345.642	0.702675	27731	67195.8	0.307445	0.702589	0.0297867	1.1002	0.412689	95.5906	345.642	1.00105	4.81612	222.24	4.63992	144.471	3.00514	0.00558265	0.0113321	0.00242216	4.6785	1.74238	-0.0910703	0.0157423	4.56688	88.2451
160	0.261924	0.00377642	0.268667	0.009546	0.332771	0.180578	0.534205	0.00877798	linear	4cm	Host	4cmhost	1	Young	6.7928	198.886	4.50806	105.603	3.57143	0.7	0.17	345.641	61913.5	345.642	0.657279	19788.8	49895.8	0.327901	0.779531	0.0310541	1.10075	0.396601	173.705	345.642	0.999216	3.8179	264.801	3.72208	104.756	3.00507	0.00558265	0.015521	0.00576958	2.69014	1.32666	-0.0915287	0.0316386	3.60432	64.4289
161	0.291481	0.00401054	0.297955	0.00900665	0.332376	0.161648	0.54699	0.0074322	linear	4cm	Host	4cmhost	1	Young	6.7928	198.886	4.50806	105.603	3.57143	0.7	0.17	345.641	61913.5	345.642	0.672225	21916.9	54520.4	0.344796	0.810507	0.0317326	1.10142	0.401994	162.891	345.642	1.00291	3.43076	249.343	3.35621	111.029	3.00864	0.00558265	0.0139062	0.00499611	2.78341	1.34463	-0.0920809	0.024337	3.27453	71.9104
162	0.220443	0.00370508	0.226571	0.0085366	0.332382	0.171689	0.538367	0.00756439	linear	4cm	Host	4cmhost	1	Young	6.7928	198.886	4.50806	105.603	3.57143	0.7	0.17	345.641	61913.5	345.641	0.638719	22084.3	56660.2	0.299818	0.724473	0.028582	1.10061	0.389767	167.054	345.641	0.998385	4.53632	269.9	4.41363	117.143	3.00859	0.00558264	0.0136924	0.00483152	2.83397	1.34965	-0.091414	0.0323078	4.27103	73.0333
163	0.221725	0.00705896	0.232938	0.00955567	0.332268	0.197627	0.510618	0.0038969	linear	4cm	Host	4cmhost	1	Young	6.7928	198.886	4.50806	105.603	3.57143	0.7	0.17	345.641	61913.5	345.642	0.640693	21433.6	54887.3	0.311417	0.727506	0.0448313	1.10205	0.390501	83.5244	345.642	0.999713	4.51009	141.664	4.29299	104.65	3.00962	0.00558265	0.0151099	0.00249671	6.05192	2.27495	-0.0926037	0.0164541	4.22235	66.1818
164	0.235183	0.00734352	0.247504	0.0095924	0.332007	0.175632	0.533185	0.00367066	linear	4cm	Host	4cmhost	1	Young	6.7928	198.886	4.50806	105.603	3.57143	0.7	0.17	345.641	61913.5	345.643	0.612663	20419	53747.4	0.312571	0.74722	0.0462775	1.10006	0.379907	74.9513	345.643	1.00025	4.25201	136.174	4.04034	104.249	3.01198	0.00558268	0.0159917	0.00224888	7.11094	2.83105	-0.0909547	0.014614	3.98129	62.5326
165	0.266578	0.00690676	0.276585	0.00911768	0.332103	0.195655	0.530495	0.0039575	linear	4cm	Host	4cmhost	1	Young	6.7928	198.886	4.50806	105.603	3.57143	0.7	0.17	345.641	61913.5	345.64	0.558665	23393.2	65266.7	0.3094	0.784578	0.0439348	1.09964	0.358425	92.5787	345.64	0.998864	3.75125	144.786	3.61553	109.677	3.01111	0.00558262	0.0139645	0.00221092	6.31615	2.33822	-0.0906128	0.0141066	3.56452	71.6102
166	0.249286	0.00669406	0.260101	0.00775358	0.331302	0.155568	0.531487	0.00165151	linear	4cm	Host	4cmhost	1	Young	6.7928	198.886	4.50806	105.603	3.57143	0.7	0.17	345.641	61913.5	345.639	0.641565	24136	61756.6	0.32356	0.763904	0.04105	1.0976	0.390825	39.8609	345.639	0.999244	4.01146	149.386	3.84466	128.973	3.01839	0.00558261	0.0124665	0.00105952	11.7662	-21.6057	-0.088923	0.00630943	3.8204	80.2149
167	0.256071	0.00808688	0.269107	0.00892891	0.327959	0.173067	0.554651	0.00145998	linear	4cm	Host	4cmhost	1	Young	6.7928	198.886	4.50806	105.603	3.57143	0.7	0.17	345.641	61913.5	345.641	0.576868	20944.4	57251.5	0.315342	0.776621	0.0492456	1.09949	0.365832	30.5784	345.641	0.999505	3.90517	123.657	3.71599	111.996	3.04916	0.00558264	0.014496	0.00084203	17.2155	-1.79285	-0.0904864	0.005396	3.69594	68.9846
168	0.237664	0.00293511	0.243091	0.00978326	0.331055	0.16525	0.531032	0.00991772	linear	4cm	Host	4cmhost	1	Young	6.7928	198.886	4.50806	105.603	3.57143	0.7	0.17	345.641	61913.5	345.64	0.690496	23616.9	57819.6	0.322976	0.751036	0.0274028	1.09904	0.408458	234.226	345.64	1.00088	4.20762	340.703	4.11369	102.215	3.02065	0.00558262	0.0153447	0.00684815	2.24071	1.25301	-0.0901138	0.0391991	3.95243	65.169
169	0.251626	0.00428045	0.26055	0.00876743	0.33087	0.164412	0.585185	0.00726529	linear	4cm	Host	4cmhost	1	Young	6.7928	198.886	4.50806	105.603	3.57143	0.7	0.17	345.641	61913.5	345.641	0.617592	21312.9	55822.5	0.313654	0.769506	0.0321235	1.10028	0.381797	154.844	345.641	0.999696	3.97415	233.62	3.83803	114.059	3.02234	0.00558264	0.0161893	0.00448698	3.60806	1.48996	-0.0911405	0.027128	3.73392	61.7692
170	0.258549	0.0053316	0.265378	0.0104688	0.332765	0.176626	0.514424	0.00871365	linear	4cm	Host	4cmhost	1	Young	6.7928	198.886	4.50806	105.603	3.57143	0.7	0.17	345.641	61913.5	345.642	0.589554	21603.4	58247	0.312221	0.775614	0.0390257	1.10081	0.370893	188.245	345.642	0.9988	3.86774	187.561	3.76821	95.5219	3.00512	0.00558265	0.0155426	0.0051372	3.02551	1.38328	-0.0915817	0.031791	3.64841	64.3391
171	0.264403	0.00554931	0.270103	0.0106865	0.331386	0.155343	0.515392	0.00846616	linear	4cm	Host	4cmhost	1	Young	6.7928	198.886	4.50806	105.603	3.57143	0.7	0.17	345.641	61913.5	345.641	0.606787	21280.9	56352.4	0.320882	0.782893	0.040539	1.101	0.37764	180.168	345.641	0.999475	3.78211	180.203	3.70229	93.576	3.01763	0.00558264	0.0141662	0.00513719	2.75757	1.33862	-0.0917338	0.0303916	3.58977	70.5908
172	0.225812	0.00392521	0.232433	0.0076304	0.329832	0.173023	0.553831	0.00579547	linear	4cm	Host	4cmhost	1	Young	6.7928	198.886	4.50806	105.603	3.57143	0.7	0.17	345.641	61913.5	345.641	0.639324	24984.9	64065	0.303695	0.733913	0.0286463	1.10062	0.389992	144.799	345.641	1.00186	4.42846	254.763	4.30232	131.055	3.03185	0.00558263	0.0124165	0.00370519	3.3511	1.44168	-0.0914215	0.0243274	4.19765	80.5382
173	0.278976	0.0028357	0.282648	0.0110616	0.32869	0.166855	0.544348	0.0126479	linear	4cm	Host	4cmhost	1	Young	6.7928	198.886	4.50806	105.603	3.57143	0.7	0.17	345.641	61913.5	345.643	0.650375	20727.8	52598.3	0.334478	0.802405	0.0301495	1.09835	0.394077	262.163	345.643	0.999439	3.58454	352.647	3.53797	90.4028	3.04238	0.00558267	0.0163199	0.0082259	1.98397	1.21604	-0.0895464	0.0428313	3.38643	61.2749
174	0.213561	0.00216826	0.219322	0.0088674	0.331377	0.160865	0.511394	0.00823741	linear	4cm	Host	4cmhost	1	Young	6.7928	198.886	4.50806	105.603	3.57143	0.7	0.17	345.641	61913.5	345.642	0.813258	24532.7	54698.7	0.333023	0.715376	0.0220718	1.10029	0.448506	202.086	345.642	1.00137	4.6825	461.199	4.55951	112.773	3.01771	0.00558266	0.0139984	0.00669914	2.08958	1.23528	-0.0911501	0.0361989	4.39446	71.4367
175	0.214997	0.00443552	0.225999	0.00734111	0.333233	0.168894	0.552629	0.00400429	linear	4cm	Host	4cmhost	1	Young	6.7928	198.886	4.50806	105.603	3.57143	0.7	0.17	345.641	61913.5	345.643	0.725618	24906.4	59230.8	0.318705	0.716448	0.030096	1.1004	0.420497	99.7324	345.643	1.00073	4.65123	225.453	4.4248	136.219	3.0009	0.00558266	0.0150063	0.00290559	5.16463	1.89107	-0.0912356	0.0174097	4.34776	66.6387
176	0.247455	0.00420022	0.255009	0.00908795	0.33307	0.187088	0.547414	0.00719161	linear	4cm	Host	4cmhost	1	Young	6.7928	198.886	4.50806	105.603	3.57143	0.7	0.17	345.641	61913.5	345.641	0.679642	23904.1	59075.8	0.327072	0.761334	0.0319289	1.1007	0.404635	171.909	345.641	1.00194	4.04114	238.083	3.92143	110.036	3.00237	0.00558265	0.0147456	0.00488773	3.01686	1.38123	-0.0914888	0.0274279	3.81387	67.8168
177	0.23924	0.00343024	0.247519	0.00765092	0.333058	0.16276	0.568445	0.00621856	linear	4cm	Host	4cmhost	1	Young	6.7928	198.886	4.50806	105.603	3.57143	0.7	0.17	345.641	61913.5	345.642	0.678724	25130	62155.3	0.319193	0.750599	0.0263871	1.09819	0.404309	156.272	345.642	0.999996	4.1799	291.525	4.04009	130.703	3.00248	0.00558266	0.0144976	0.00422068	3.43489	1.44324	-0.089411	0.0245078	3.94108	68.9771
178	0.255953	0.00756548	0.271077	0.00916709	0.332897	0.162242	0.530289	0.0027943	linear	4cm	Host	4cmhost	1	Young	6.7928	198.886	4.50806	105.603	3.57143	0.7	0.17	345.641	61913.5	345.641	0.573167	20830.4	57173.2	0.311588	0.773824	0.0466495	1.10157	0.364339	58.2065	345.641	1.0013	3.90697	132.179	3.68899	109.086	3.00393	0.00558264	0.0179183	0.00160161	11.1877	-31.6782	-0.0922057	0.010203	3.65135	55.8089
179	0.25338	0.00671719	0.265564	0.00898235	0.332852	0.150246	0.576031	0.00353799	linear	4cm	Host	4cmhost	1	Young	6.7928	198.886	4.50806	105.603	3.57143	0.7	0.17	345.641	61913.5	345.64	0.640239	23403.3	59957.4	0.326405	0.769464	0.0427417	1.10065	0.390333	82.8008	345.64	0.99913	3.94664	148.872	3.76557	111.329	3.00434	0.00558263	0.015722	0.00226516	6.94079	2.73767	-0.0914487	0.0131474	3.71606	63.6052
180	0.236675	0.00399675	0.241829	0.00861955	0.333235	0.177801	0.527621	0.00716801	linear	4cm	Host	4cmhost	1	Young	6.7928	198.886	4.50806	105.603	3.57143	0.7	0.17	345.641	61913.5	345.641	0.64492	24634.5	62832.3	0.310645	0.745551	0.0301665	1.09971	0.392068	176.58	345.641	1.00006	4.2252	250.203	4.13515	116.015	3.00089	0.00558263	0.012322	0.0046228	2.66549	1.31871	-0.090671	0.0287875	4.01611	81.1556
181	0.23597	0.000783094	0.236828	0.00804401	0.332746	0.151896	0.547699	0.010554	linear	4cm	Host	4cmhost	1	Young	6.7928	198.886	4.50806	105.603	3.57143	0.7	0.17	345.641	61913.5	345.641	0.687974	26531.7	65096.6	0.312403	0.744464	0.0151569	1.09935	0.407574	280.015	345.641	0.999771	4.23783	1276.99	4.22247	124.316	3.0053	0.00558265	0.011412	0.00726092	1.5717	1.16555	-0.0903718	0.0426628	4.04233	87.6271
182	0.229181	0.00192475	0.23249	0.00870335	0.331911	0.182369	0.517329	0.00812069	linear	4cm	Host	4cmhost	1	Young	6.7928	198.886	4.50806	105.603	3.57143	0.7	0.17	345.641	61913.5	345.643	0.834732	25440.3	55917.6	0.346296	0.735914	0.0210689	1.10078	0.454961	206.593	345.643	1.00015	4.36336	519.548	4.30126	114.898	3.01286	0.00558267	0.0114297	0.0067786	1.68614	1.18255	-0.0915505	0.0337503	4.15609	87.4914
183	0.275628	0.00809028	0.28706	0.0100653	0.329495	0.189757	0.564571	0.00308262	linear	4cm	Host	4cmhost	1	Young	6.7928	198.886	4.50806	105.603	3.57143	0.7	0.17	345.641	61913.5	345.642	0.640703	20014.4	51252.7	0.342274	0.797205	0.0507982	1.09765	0.390505	61.6969	345.642	1.00011	3.62808	123.605	3.48359	99.3512	3.03495	0.00558266	0.0145146	0.00197502	7.3491	2.88862	-0.0889651	0.0106245	3.44658	68.8961
184	0.229756	0.00340659	0.236714	0.00766036	0.33092	0.197942	0.549269	0.00570834	linear	4cm	Host	4cmhost	1	Young	6.7928	198.886	4.50806	105.603	3.57143	0.7	0.17	345.641	61913.5	345.642	0.745185	23680.8	55459.1	0.330457	0.738579	0.0263305	1.09975	0.426995	135.178	345.642	0.998067	4.35244	293.549	4.22451	130.542	3.02188	0.00558265	0.0126663	0.00425377	2.97767	1.37	-0.0906995	0.0235471	4.12503	78.9494
185	0.229047	0.00403629	0.234714	0.00929693	0.331086	0.139727	0.547618	0.00757277	linear	4cm	Host	4cmhost	1	Young	6.7928	198.886	4.50806	105.603	3.57143	0.7	0.17	345.641	61913.5	345.641	0.69468	22752.9	55505.9	0.320962	0.737821	0.0313783	1.10238	0.409918	172.302	345.641	1.0001	4.36592	247.752	4.2605	107.562	3.02036	0.00558263	0.0132398	0.00526064	2.51676	1.30502	-0.0928679	0.0312554	4.12734	75.53
186	0.273973	0.00718818	0.285257	0.00815195	0.325455	0.147488	0.567009	0.00164342	linear	4cm	Host	4cmhost	1	Young	6.7928	198.886	4.50806	105.603	3.57143	0.7	0.17	345.641	61913.5	345.642	0.586482	22533.7	60955.4	0.323234	0.798301	0.0446157	1.10247	0.369674	37.0323	345.642	1.00021	3.64999	139.117	3.50561	122.67	3.07262	0.00558265	0.0129274	0.00096377	13.4134	-4.05335	-0.0929452	0.00572819	3.48553	77.355
187	0.241484	0.00704547	0.252267	0.00805272	0.326876	0.171306	0.571175	0.00166675	linear	4cm	Host	4cmhost	1	Young	6.7928	198.886	4.50806	105.603	3.57143	0.7	0.17	345.641	61913.5	345.641	0.604351	23382.2	62072.1	0.312779	0.758261	0.0435509	1.09851	0.376695	38.9724	345.641	1.00009	4.14106	141.935	3.96405	124.182	3.05926	0.00558264	0.0124498	0.00100725	12.3601	-9.22826	-0.0896724	0.00656372	3.93804	80.3229
188	0.26669	0.00749986	0.278131	0.00911723	0.320299	0.135814	0.542849	0.0026441	linear	4cm	Host	4cmhost	1	Young	6.7928	198.886	4.50806	105.603	3.57143	0.7	0.17	345.641	61913.5	345.641	0.611688	20882.7	55022.3	0.331928	0.795822	0.0481703	1.09904	0.379532	55.216	345.641	1.00085	3.74967	133.336	3.59543	109.682	3.12208	0.00558263	0.0140851	0.00161737	8.70864	4.64612	-0.0901135	0.00941715	3.56157	70.997
189	0.233369	0.00785909	0.244993	0.00974742	0.322495	0.209229	0.526412	0.00332138	linear	4cm	Host	4cmhost	1	Young	6.7928	198.886	4.50806	105.603	3.57143	0.7	0.17	345.641	61913.5	345.641	0.568538	20078.5	55394.5	0.305104	0.753538	0.0501529	1.10043	0.362464	66.6884	345.641	1.00042	4.28506	127.241	4.08175	102.591	3.10082	0.00558264	0.0149454	0.00188833	7.9146	3.60098	-0.0912614	0.0133757	4.02715	66.9103
190	0.215172	0.00245948	0.220754	0.00727375	0.331293	0.136845	0.539292	0.00684292	linear	4cm	Host	4cmhost	1	Young	6.7928	198.886	4.50806	105.603	3.57143	0.7	0.17	345.641	61913.5	345.641	0.70354	23204.6	56187.3	0.308481	0.716722	0.0212674	1.10056	0.412987	158.787	345.641	0.999347	4.64744	406.59	4.52993	137.481	3.01848	0.00558265	0.0124249	0.00481427	2.58085	1.30858	-0.0913701	0.030066	4.39373	80.4834
191	0.243234	0.00417786	0.248165	0.00821636	0.330418	0.213269	0.545291	0.0062265	linear	4cm	Host	4cmhost	1	Young	6.7928	198.886	4.50806	105.603	3.57143	0.7	0.17	345.641	61913.5	345.642	0.648599	25917.4	65876.5	0.316177	0.756219	0.0307664	1.10054	0.393424	161.375	345.642	1.00291	4.11127	239.357	4.02958	121.708	3.02647	0.00558266	0.0111575	0.0040385	2.76278	1.33762	-0.0913583	0.0244761	3.93095	89.6258
192	0.227386	0.0064378	0.238309	0.00760893	0.332131	0.1752	0.566467	0.00176281	linear	4cm	Host	4cmhost	1	Young	6.7928	198.886	4.50806	105.603	3.57143	0.7	0.17	345.641	61913.5	345.642	0.66436	22828	57188.9	0.316766	0.734043	0.0395439	1.09693	0.399168	40.2414	345.642	1.00089	4.39781	155.333	4.19623	131.425	3.01086	0.00558265	0.0126858	0.00117113	10.8321	23.344	-0.0883634	0.00734284	4.16542	78.8282
193	0.260005	0.00566545	0.266094	0.00923655	0.330627	0.18406	0.541778	0.00592197	linear	4cm	Host	4cmhost	1	Young	6.7928	198.886	4.50806	105.603	3.57143	0.7	0.17	345.641	61913.5	345.643	0.603026	24142.4	64177.8	0.316671	0.777267	0.0389193	1.10139	0.37618	142.97	345.643	1.00138	3.84608	176.508	3.75807	108.266	3.02456	0.00558266	0.012011	0.0035711	3.36338	1.4485	-0.0920588	0.0217707	3.67625	83.2572
194	0.229973	0.00326165	0.236403	0.00845096	0.328231	0.150352	0.531373	0.0072995	linear	4cm	Host	4cmhost	1	Young	6.7928	198.886	4.50806	105.603	3.57143	0.7	0.17	345.641	61913.5	345.642	0.710913	21301.6	51265.3	0.324254	0.742309	0.0270537	1.10017	0.415517	155.491	345.642	0.999672	4.34834	306.593	4.23006	118.33	3.04663	0.00558266	0.0137295	0.00518931	2.64573	1.31732	-0.0910455	0.0299525	4.10336	72.8359
195	0.239995	0.00836624	0.253689	0.00911501	0.330485	0.181706	0.536568	0.00109614	linear	4cm	Host	4cmhost	1	Young	6.7928	198.886	4.50806	105.603	3.57143	0.7	0.17	345.641	61913.5	345.643	0.683496	21254.5	52351.4	0.336122	0.7543	0.0502988	1.09945	0.405998	23.298	345.643	0.998953	4.16675	119.528	3.94183	109.709	3.02586	0.00558266	0.0147901	0.00074877	19.7526	-1.2711	-0.090455	0.00430221	3.92488	67.6126
196	0.268634	0.00736492	0.281807	0.00865416	0.319962	0.183705	0.58333	0.00245178	linear	4cm	Host	4cmhost	1	Young	6.7928	198.886	4.50806	105.603	3.57143	0.7	0.17	345.641	61913.5	345.643	0.525841	21655.6	62838.3	0.306144	0.799109	0.0469229	1.10067	0.344624	53.0947	345.643	1.00048	3.72254	135.779	3.54853	115.551	3.12537	0.00558266	0.0156248	0.00128924	12.1194	-9.21756	-0.0914642	0.00862517	3.51792	64.0009
197	0.261171	0.00764244	0.271473	0.0103795	0.327381	0.179938	0.536284	0.00430398	linear	4cm	Host	4cmhost	1	Young	6.7928	198.886	4.50806	105.603	3.57143	0.7	0.17	345.641	61913.5	345.641	0.635942	21657.9	55714.3	0.334764	0.783204	0.049582	1.09926	0.388731	93.2151	345.641	0.999127	3.82891	130.848	3.68361	96.3438	3.05455	0.00558264	0.014606	0.00273706	5.33638	1.92999	-0.0902979	0.0156067	3.62612	68.4651
198	0.272309	0.00614026	0.281245	0.0110447	0.331388	0.166546	0.530912	0.00774929	linear	4cm	Host	4cmhost	1	Young	6.7928	198.886	4.50806	105.603	3.57143	0.7	0.17	345.641	61913.5	345.642	0.632894	19840.5	51189.4	0.334166	0.793074	0.0437262	1.09981	0.387591	153.75	345.642	0.999653	3.6723	162.86	3.55562	90.5412	3.01761	0.00558266	0.0166853	0.00490444	3.40208	1.44667	-0.0907552	0.0268147	3.46028	59.933
199	0.270198	0.00681127	0.277151	0.011591	0.331152	0.174839	0.52507	0.00869001	linear	4cm	Host	4cmhost	1	Young	6.7928	198.886	4.50806	105.603	3.57143	0.7	0.17	345.641	61913.5	345.642	0.550023	21374.6	60236	0.311044	0.790422	0.0473746	1.10082	0.354848	185.746	345.642	1.00027	3.70099	146.815	3.60814	86.2738	3.01976	0.00558266	0.015643	0.00477973	3.27278	1.42807	-0.0915904	0.0304016	3.49845	63.9263
200	0.220659	0.00324755	0.230057	0.00628392	0.330862	0.180529	0.514935	0.00401299	linear	4cm	Host	4cmhost	1	Young	6.7928	198.886	4.50806	105.603	3.57143	0.7	0.17	345.641	61913.5	345.641	0.756636	24088.1	55923.9	0.326197	0.726118	0.0236015	1.09967	0.43073	96.6653	345.641	1.00024	4.53188	307.924	4.34675	159.136	3.02241	0.00558263	0.013411	0.00303637	4.41678	1.66752	-0.0906332	0.0171444	4.27223	74.5657
201	0.219307	0.00364048	0.227528	0.00649238	0.330936	0.136994	0.514015	0.00348834	linear	4cm	Host	4cmhost	1	Young	6.7928	198.886	4.50806	105.603	3.57143	0.7	0.17	345.641	61913.5	345.643	0.817552	28015.3	62282.7	0.339212	0.72278	0.0256259	1.09949	0.449809	97.727	345.643	1.00006	4.55982	274.689	4.39506	154.027	3.02173	0.00558267	0.0117093	0.0028519	4.1058	1.59116	-0.090488	0.0151	4.3287	85.4019
202	0.212082	0.00396179	0.223497	0.00653942	0.331222	0.200151	0.514848	0.00365678	linear	4cm	Host	4cmhost	1	Young	6.7928	198.886	4.50806	105.603	3.57143	0.7	0.17	345.641	61913.5	345.643	0.704889	22164.8	53609.3	0.311111	0.714087	0.0270571	1.10199	0.413452	81.052	345.643	0.999338	4.71516	252.411	4.47433	152.919	3.01912	0.00558268	0.0150718	0.00257763	5.84715	2.17947	-0.0925535	0.0160983	4.4023	66.3492
203	0.20244	0.00383533	0.211236	0.00644863	0.33113	0.191515	0.513773	0.00348637	linear	4cm	Host	4cmhost	1	Young	6.7928	198.886	4.50806	105.603	3.57143	0.7	0.17	345.641	61913.5	345.643	0.749574	27188	63459.3	0.313461	0.696614	0.0262593	1.10167	0.428432	94.7874	345.643	1.0003	4.93974	260.734	4.73404	155.072	3.01996	0.00558267	0.0122824	0.0026133	4.69995	1.76605	-0.0922911	0.0162366	4.65718	81.4175
204	0.281238	0.00605516	0.291145	0.0104493	0.332353	0.17986	0.565629	0.00798723	linear	4cm	Host	4cmhost	1	Young	6.7928	198.886	4.50806	105.603	3.57143	0.7	0.17	345.641	61913.5	345.64	0.55014	20139.8	56748.2	0.312111	0.802251	0.042465	1.10114	0.354897	160.861	345.64	0.999486	3.55571	165.148	3.43471	95.7002	3.00885	0.00558263	0.0178942	0.00439414	4.07229	1.59752	-0.0918471	0.0267013	3.343	55.8839
205	0.246248	0.0039777	0.257413	0.00763127	0.33261	0.195487	0.538342	0.00549895	linear	4cm	Host	4cmhost	1	Young	6.7928	198.886	4.50806	105.603	3.57143	0.7	0.17	345.641	61913.5	345.641	0.664411	21924.1	54921.9	0.321335	0.761466	0.0289072	1.1012	0.399187	120.559	345.641	1.00106	4.06095	251.402	3.88481	131.04	3.00652	0.00558264	0.016664	0.00365357	4.561	1.72161	-0.0918979	0.0209156	3.80355	60.0098
206	0.22708	0.00412999	0.234786	0.00842361	0.332503	0.165753	0.543349	0.00601653	linear	4cm	Host	4cmhost	1	Young	6.7928	198.886	4.50806	105.603	3.57143	0.7	0.17	345.641	61913.5	345.641	0.713637	26539.8	63729.2	0.323409	0.733972	0.0304164	1.09992	0.416446	159.677	345.641	0.998462	4.40373	242.131	4.2592	118.714	3.00749	0.00558263	0.0137225	0.00429362	3.19603	1.40914	-0.0908468	0.0249853	4.15278	72.8729
207	0.222492	0.00545247	0.230419	0.00808985	0.332879	0.167	0.552774	0.0036854	linear	4cm	Host	4cmhost	1	Young	6.7928	198.886	4.50806	105.603	3.57143	0.7	0.17	345.641	61913.5	345.643	0.715632	25895.4	62080.8	0.323421	0.725456	0.0357123	1.1018	0.417124	95.435	345.643	0.999069	4.49454	183.403	4.33992	123.612	3.00409	0.00558267	0.0116124	0.00263738	4.40301	1.68578	-0.0923923	0.0157425	4.2716	86.1148
208	0.277953	0.00765473	0.291719	0.00911784	0.319674	0.1769	0.548966	0.00269665	linear	4cm	Host	4cmhost	1	Young	6.7928	198.886	4.50806	105.603	3.57143	0.7	0.17	345.641	61913.5	345.641	0.542563	20595	58553.7	0.31654	0.809644	0.0489989	1.09853	0.351728	55.5375	345.641	1.00073	3.59773	130.638	3.42796	109.675	3.12819	0.00558264	0.0164626	0.00146311	11.2518	-108.316	-0.089695	0.00915933	3.39656	60.7436
209	0.245093	0.0056231	0.259188	0.0073571	0.327338	0.185372	0.545936	0.00274384	linear	4cm	Host	4cmhost	1	Young	6.7928	198.886	4.50806	105.603	3.57143	0.7	0.17	345.641	61913.5	345.644	0.631963	21300.7	55006.3	0.318547	0.76523	0.0362598	1.10044	0.387241	58.4457	345.644	0.999322	4.08008	177.838	3.8582	135.923	3.05495	0.00558268	0.0168388	0.001734	9.71098	8.79896	-0.091273	0.0104754	3.81779	59.3865
210	0.228768	0.00619023	0.242184	0.00813921	0.328827	0.214621	0.55084	0.00301761	linear	4cm	Host	4cmhost	1	Young	6.7928	198.886	4.50806	105.603	3.57143	0.7	0.17	345.641	61913.5	345.641	0.64587	21583.2	55000.5	0.315198	0.741917	0.0395938	1.10193	0.392418	65.1298	345.641	1.00053	4.37124	161.545	4.12909	122.862	3.04111	0.00558263	0.0164336	0.00194898	8.4319	4.54405	-0.0924977	0.0123066	4.07828	60.8509
211	0.241977	0.00420146	0.254311	0.00638243	0.329928	0.136282	0.570398	0.00313594	linear	4cm	Host	4cmhost	1	Young	6.7928	198.886	4.50806	105.603	3.57143	0.7	0.17	345.641	61913.5	345.641	0.695476	23298.3	56798.2	0.327553	0.757861	0.0282845	1.10143	0.410195	73.0622	345.641	0.999111	4.13262	238.013	3.93219	156.68	3.03096	0.00558264	0.0154699	0.00218097	7.09315	2.88348	-0.0920885	0.0121809	3.8843	64.6415
212	0.250904	0.0060359	0.261044	0.00924941	0.331307	0.16692	0.551725	0.00513088	linear	4cm	Host	4cmhost	1	Young	6.7928	198.886	4.50806	105.603	3.57143	0.7	0.17	345.641	61913.5	345.641	0.626308	24212.4	62871.5	0.320449	0.767642	0.0403683	1.09938	0.38511	124.231	345.641	1.00139	3.98559	165.675	3.83077	108.115	3.01835	0.00558264	0.0152709	0.00321351	4.75209	1.7531	-0.0903988	0.0192763	3.75693	65.4841
213	0.244872	0.00571586	0.255637	0.00912443	0.331315	0.171317	0.572718	0.00536126	linear	4cm	Host	4cmhost	1	Young	6.7928	198.886	4.50806	105.603	3.57143	0.7	0.17	345.641	61913.5	345.642	0.635778	23321.7	60003.9	0.31932	0.760637	0.0387402	1.09907	0.38867	125.034	345.642	0.999394	4.08377	174.952	3.9118	109.596	3.01828	0.00558265	0.0161263	0.00340857	4.73109	1.74352	-0.0901373	0.0205414	3.83144	62.0107
214	0.232007	0.00556928	0.245258	0.00781494	0.333154	0.167801	0.531383	0.00335458	linear	4cm	Host	4cmhost	1	Young	6.7928	198.886	4.50806	105.603	3.57143	0.7	0.17	345.641	61913.5	345.641	0.669431	22584.7	56321.7	0.319139	0.7422	0.0359294	1.10014	0.400994	75.762	345.641	0.999815	4.31021	179.556	4.07734	127.96	3.00161	0.00558264	0.0166056	0.00224566	7.39452	3.05914	-0.0910283	0.0134932	4.02232	60.2207
215	0.253128	0.00621798	0.265317	0.00843975	0.333123	0.180473	0.526694	0.0034411	linear	4cm	Host	4cmhost	1	Young	6.7928	198.886	4.50806	105.603	3.57143	0.7	0.17	345.641	61913.5	345.64	0.645658	23328.7	59460.3	0.325823	0.768844	0.0397835	1.09984	0.39234	80.2762	345.64	1.00074	3.95057	160.824	3.76908	118.487	3.00189	0.00558262	0.0156301	0.00222177	7.03498	2.76726	-0.0907796	0.0128037	3.72082	63.9791
216	0.260409	0.00670123	0.274831	0.00762586	0.328331	0.150946	0.586762	0.00159643	linear	4cm	Host	4cmhost	1	Young	6.7928	198.886	4.50806	105.603	3.57143	0.7	0.17	345.641	61913.5	345.642	0.579246	24047.8	65563.5	0.313071	0.782242	0.0413064	1.09972	0.366786	38.3906	345.642	0.999416	3.84011	149.226	3.6386	131.133	3.04571	0.00558266	0.0160184	0.00092463	17.3242	-1.75167	-0.0906759	0.00577522	3.61759	62.4281
217	0.258359	0.00550673	0.270744	0.00883164	0.331561	0.195148	0.527145	0.00503673	linear	4cm	Host	4cmhost	1	Young	6.7928	198.886	4.50806	105.603	3.57143	0.7	0.17	345.641	61913.5	345.642	0.660133	21113.6	53097.4	0.331826	0.777628	0.0375382	1.09937	0.397639	106.343	345.642	1.00042	3.87058	181.596	3.69353	113.229	3.01604	0.00558266	0.0174217	0.00332491	5.23976	1.89978	-0.0903901	0.0182635	3.62607	57.3996
218	0.275982	0.0060832	0.28356	0.00933365	0.323031	0.15933	0.568539	0.00529812	linear	4cm	Host	4cmhost	1	Young	6.7928	198.886	4.50806	105.603	3.57143	0.7	0.17	345.641	61913.5	345.64	0.613509	23836	62687.9	0.331243	0.802646	0.0420328	1.09902	0.380233	126.286	345.64	1.0001	3.62342	164.387	3.52659	107.139	3.09568	0.00558263	0.0128761	0.00325045	3.96133	1.55496	-0.0900949	0.0183416	3.46191	77.6631
219	0.221181	0.00578645	0.23152	0.00825695	0.329764	0.187698	0.523319	0.00366881	linear	4cm	Host	4cmhost	1	Young	6.7928	198.886	4.50806	105.603	3.57143	0.7	0.17	345.641	61913.5	345.642	0.673377	21825.8	54238.3	0.315701	0.728432	0.0377772	1.09947	0.402406	80.0749	345.642	1.00018	4.52118	172.818	4.31928	121.11	3.03247	0.00558265	0.0140078	0.0024705	5.67003	2.05336	-0.0904743	0.0155994	4.2519	71.3887
220	0.235852	0.00355231	0.245139	0.00652109	0.325262	0.154317	0.530536	0.0040944	linear	4cm	Host	4cmhost	1	Young	6.7928	198.886	4.50806	105.603	3.57143	0.7	0.17	345.641	61913.5	345.642	0.725084	23507.1	55927	0.331556	0.75305	0.0259371	1.10069	0.420318	96.2476	345.642	0.998436	4.23995	281.507	4.07932	153.349	3.07444	0.00558266	0.0133814	0.00296878	4.50737	1.70168	-0.0914825	0.016428	4.0123	74.7306
221	0.223643	0.00408465	0.231933	0.00819734	0.326864	0.189572	0.536518	0.00565709	linear	4cm	Host	4cmhost	1	Young	6.7928	198.886	4.50806	105.603	3.57143	0.7	0.17	345.641	61913.5	345.642	0.726997	22951.6	54522.1	0.326979	0.734899	0.0304215	1.09899	0.42096	129.839	345.642	1.0002	4.47141	244.819	4.31159	121.991	3.05938	0.00558265	0.0139471	0.00411269	3.39123	1.43982	-0.0900765	0.0238103	4.20893	71.6995
222	0.280577	0.00675474	0.290887	0.00980096	0.321965	0.210155	0.525119	0.00550301	linear	4cm	Host	4cmhost	1	Young	6.7928	198.886	4.50806	105.603	3.57143	0.7	0.17	345.641	61913.5	345.641	0.553555	20546.6	57664.2	0.318109	0.809896	0.0458768	1.0993	0.356315	113.068	345.641	0.999725	3.56408	148.044	3.43776	102.031	3.10593	0.00558264	0.015813	0.00304622	5.19103	1.88294	-0.0903318	0.0185668	3.37393	63.2391
223	0.264712	0.00690015	0.274263	0.00978384	0.320163	0.186349	0.520808	0.00481767	linear	4cm	Host	4cmhost	1	Young	6.7928	198.886	4.50806	105.603	3.57143	0.7	0.17	345.641	61913.5	345.641	0.598565	22336.9	59654.4	0.32642	0.793915	0.0465936	1.10188	0.374439	107.612	345.641	1.00014	3.77769	144.924	3.64614	102.209	3.12341	0.00558264	0.0143687	0.00288369	4.98274	1.85423	-0.0924577	0.0172626	3.58319	69.5959
224	0.226426	0.00406142	0.236175	0.00888315	0.324304	0.182702	0.549401	0.00699093	linear	4cm	Host	4cmhost	1	Young	6.7928	198.886	4.50806	105.603	3.57143	0.7	0.17	345.641	61913.5	345.641	0.689712	21622.1	52971.6	0.322165	0.743419	0.0316221	1.09911	0.408183	151.159	345.641	1.00039	4.41645	246.219	4.23415	112.573	3.08353	0.00558264	0.0167399	0.00482173	3.47177	1.45573	-0.0901724	0.0287496	4.11242	59.7374
225	0.230127	0.00220447	0.235985	0.0101603	0.332572	0.168611	0.514175	0.0110448	linear	4cm	Host	4cmhost	1	Young	6.7928	198.886	4.50806	105.603	3.57143	0.7	0.17	345.641	61913.5	345.64	0.720324	22229.9	53091	0.324189	0.740395	0.0243865	1.0995	0.418714	245.525	345.64	0.998639	4.34543	453.624	4.23756	98.4223	3.00687	0.00558263	0.0169028	0.00795583	2.12458	1.23802	-0.0904935	0.0447104	4.04809	59.1618
226	0.242755	0.00811897	0.254805	0.00877728	0.328319	0.176395	0.53923	0.00103805	linear	4cm	Host	4cmhost	1	Young	6.7928	198.886	4.50806	105.603	3.57143	0.7	0.17	345.641	61913.5	345.641	0.63509	27401.1	70546.4	0.324785	0.758903	0.0490798	1.10122	0.388413	28.4438	345.641	1.00095	4.11938	123.168	3.92457	113.931	3.04582	0.00558264	0.0130881	0.00065831	19.8813	-1.2086	-0.0919158	0.00405737	3.90865	76.4056
227	0.247436	0.00699549	0.260132	0.00956069	0.329737	0.167341	0.511809	0.00433971	linear	4cm	Host	4cmhost	1	Young	6.7928	198.886	4.50806	105.603	3.57143	0.7	0.17	345.641	61913.5	345.641	0.591099	19358	52107.2	0.312931	0.765956	0.0451484	1.10035	0.371504	84.0082	345.641	0.999861	4.04145	142.949	3.8442	104.595	3.03272	0.00558265	0.0170357	0.0025652	6.64108	2.53587	-0.0911987	0.016409	3.78112	58.7002
228	0.198523	0.00388727	0.207285	0.00691439	0.328996	0.169689	0.525627	0.00385506	linear	4cm	Host	4cmhost	1	Young	6.7928	198.886	4.50806	105.603	3.57143	0.7	0.17	345.641	61913.5	345.642	0.785233	25244.5	57393.7	0.3199	0.692604	0.0272401	1.09951	0.439849	97.3192	345.642	1.00043	5.0372	257.25	4.82428	144.626	3.03955	0.00558266	0.0126171	0.00302712	4.16801	1.60573	-0.0905058	0.0182583	4.73619	79.2578
229	0.255684	0.00468094	0.264442	0.00781014	0.329207	0.186102	0.528528	0.00479333	linear	4cm	Host	4cmhost	1	Young	6.7928	198.886	4.50806	105.603	3.57143	0.7	0.17	345.641	61913.5	345.641	0.652823	23991.9	60742.9	0.325635	0.774404	0.0326672	1.10052	0.394975	115.001	345.641	0.999557	3.91108	213.632	3.78155	128.039	3.0376	0.00558264	0.0135513	0.0031292	4.33061	1.65438	-0.0913367	0.0178035	3.71422	73.7935
230	0.206566	0.00471986	0.215678	0.00819565	0.328226	0.196934	0.534711	0.00443054	linear	4cm	Host	4cmhost	1	Young	6.7928	198.886	4.50806	105.603	3.57143	0.7	0.17	345.641	61913.5	345.641	0.784507	24277.8	55224.4	0.329391	0.707324	0.0328995	1.09956	0.439621	107.564	345.641	1.00158	4.84107	211.871	4.63654	122.016	3.04668	0.00558263	0.0135425	0.00347579	3.89625	1.54505	-0.0905412	0.0201289	4.54321	73.8414
231	0.248061	0.00514372	0.256267	0.00907493	0.327933	0.148038	0.542613	0.00529735	linear	4cm	Host	4cmhost	1	Young	6.7928	198.886	4.50806	105.603	3.57143	0.7	0.17	345.641	61913.5	345.642	0.74211	23596.6	55393.3	0.347435	0.766281	0.0366057	1.10056	0.425983	125	345.642	1.00094	4.03127	194.412	3.90218	110.194	3.0494	0.00558266	0.0135034	0.00393121	3.43491	1.45741	-0.0913709	0.0202526	3.82315	74.0557
232	0.242123	0.00454029	0.249191	0.00864968	0.329363	0.177167	0.56652	0.00555905	linear	4cm	Host	4cmhost	1	Young	6.7928	198.886	4.50806	105.603	3.57143	0.7	0.17	345.641	61913.5	345.641	0.739225	22992.1	54095.1	0.340674	0.756763	0.0330891	1.10159	0.425031	127.814	345.641	1.0004	4.13013	220.25	4.01299	115.611	3.03616	0.00558264	0.0126271	0.00410939	3.07273	1.39541	-0.0922187	0.0218216	3.92542	79.1951
233	0.271456	0.00719379	0.284511	0.00948943	0.330409	0.170995	0.534333	0.0038394	linear	4cm	Host	4cmhost	1	Young	6.7928	198.886	4.50806	105.603	3.57143	0.7	0.17	345.641	61913.5	345.642	0.597917	20188.5	53953.1	0.325567	0.793162	0.0459844	1.09901	0.374185	77.5116	345.642	0.999166	3.68384	139.009	3.5148	105.38	3.02655	0.00558265	0.0168944	0.00229564	7.35934	2.96762	-0.0900936	0.0133151	3.468	59.1912
234	0.234624	0.00615107	0.244655	0.00866169	0.33045	0.168411	0.528549	0.00397907	linear	4cm	Host	4cmhost	1	Young	6.7928	198.886	4.50806	105.603	3.57143	0.7	0.17	345.641	61913.5	345.64	0.630954	23731.3	61343	0.313371	0.746666	0.0399818	1.10053	0.386862	94.4285	345.64	0.998769	4.26214	162.573	4.08739	115.451	3.02618	0.00558263	0.0140101	0.00251062	5.58032	2.03967	-0.0913431	0.0160037	4.02197	71.3772
235	0.239716	0.00440709	0.248474	0.00794147	0.331133	0.180986	0.553452	0.00527026	linear	4cm	Host	4cmhost	1	Young	6.7928	198.886	4.50806	105.603	3.57143	0.7	0.17	345.641	61913.5	345.641	0.670627	22131.3	55132.3	0.320915	0.752799	0.0312825	1.10013	0.401423	116.638	345.641	0.998234	4.1716	226.907	4.02457	125.921	3.01993	0.00558264	0.0140283	0.00353438	3.96909	1.56554	-0.0910141	0.02077	3.94098	71.2847
236	0.262685	0.00765801	0.275107	0.00851627	0.332236	0.166331	0.55907	0.00141994	linear	4cm	Host	4cmhost	1	Young	6.7928	198.886	4.50806	105.603	3.57143	0.7	0.17	345.641	61913.5	345.64	0.60455	23358.9	61997.5	0.322661	0.779941	0.046213	1.09827	0.376772	33.1683	345.64	1.00039	3.80684	130.582	3.63495	117.422	3.00991	0.00558262	0.0138419	0.00085826	16.1279	-2.25664	-0.0894807	0.00513491	3.61628	72.2442
237	0.230084	0.00677115	0.244776	0.00826424	0.333063	0.157422	0.545875	0.00238839	linear	4cm	Host	4cmhost	1	Young	6.7928	198.886	4.50806	105.603	3.57143	0.7	0.17	345.641	61913.5	345.643	0.625146	20594.3	53537.4	0.310368	0.739972	0.0418027	1.10076	0.384671	49.1872	345.643	0.998966	4.34624	147.685	4.08537	121.003	3.00243	0.00558267	0.0170804	0.00149309	11.4396	-21.2258	-0.0915338	0.00966316	4.04589	58.5467
238	0.23621	0.00492295	0.24513	0.0105681	0.321918	0.146936	0.545545	0.009114	linear	4cm	Host	4cmhost	1	Young	6.7928	198.886	4.50806	105.603	3.57143	0.7	0.17	345.641	61913.5	345.641	0.619395	21703.7	56743.9	0.314382	0.759938	0.0384066	1.09972	0.382486	197.808	345.641	1.00017	4.23352	203.13	4.07947	94.6244	3.10638	0.00558263	0.018034	0.00564515	3.1946	1.40781	-0.0906763	0.0358475	3.93323	55.4508
239	0.2262	0.00628432	0.24043	0.00903678	0.327701	0.200117	0.544067	0.00424442	linear	4cm	Host	4cmhost	1	Young	6.7928	198.886	4.50806	105.603	3.57143	0.7	0.17	345.641	61913.5	345.644	0.648489	20818.9	52922.6	0.316557	0.74089	0.0413816	1.10027	0.393384	88.3641	345.644	1.00004	4.42087	159.126	4.15921	110.659	3.05156	0.00558268	0.0184744	0.00275246	6.71197	2.5753	-0.0911351	0.0173472	4.08706	54.1289
240	0.275382	0.00671031	0.288537	0.00899215	0.328493	0.159694	0.539821	0.00405285	linear	4cm	Host	4cmhost	1	Young	6.7928	198.886	4.50806	105.603	3.57143	0.7	0.17	345.641	61913.5	345.642	0.563021	22378.6	62125.9	0.315725	0.799289	0.0434683	1.10037	0.360213	90.697	345.642	1.00077	3.63132	149.024	3.46576	111.208	3.0442	0.00558266	0.0172079	0.00228184	7.54122	3.20354	-0.0912114	0.0138516	3.41775	58.113
241	0.226822	0.00469053	0.237427	0.00680864	0.328165	0.168862	0.562091	0.0030114	linear	4cm	Host	4cmhost	1	Young	6.7928	198.886	4.50806	105.603	3.57143	0.7	0.17	345.641	61913.5	345.642	0.703362	28298.6	68532	0.322955	0.737882	0.0311108	1.09784	0.412926	85.2185	345.642	0.998943	4.40874	213.196	4.21182	146.872	3.04725	0.00558266	0.0136164	0.00211811	6.42856	2.34146	-0.0891204	0.0125246	4.15907	73.4409
242	0.259158	0.00501191	0.272573	0.00762877	0.329234	0.18232	0.568787	0.00411489	linear	4cm	Host	4cmhost	1	Young	6.7928	198.886	4.50806	105.603	3.57143	0.7	0.17	345.641	61913.5	345.641	0.635948	21997.5	56587.5	0.324242	0.780816	0.0338849	1.09788	0.388734	90.5172	345.641	1.00261	3.85865	199.525	3.66874	131.083	3.03735	0.00558264	0.0175299	0.00261686	6.69883	2.48282	-0.0891548	0.014872	3.61418	57.0454
243	0.269041	0.00536139	0.280416	0.00806828	0.329269	0.178522	0.569162	0.00427453	linear	4cm	Host	4cmhost	1	Young	6.7928	198.886	4.50806	105.603	3.57143	0.7	0.17	345.641	61913.5	345.642	0.633262	24604	63456.8	0.328773	0.790893	0.0361308	1.10007	0.387728	105.171	345.642	1.00136	3.71691	186.519	3.56613	123.942	3.03703	0.00558265	0.0156495	0.00270689	5.78137	2.10938	-0.0909691	0.0150147	3.51259	63.8997
244	0.234956	0.00476325	0.246099	0.00886871	0.332552	0.173831	0.552283	0.00670988	linear	4cm	Host	4cmhost	1	Young	6.7928	198.886	4.50806	105.603	3.57143	0.7	0.17	345.641	61913.5	345.641	0.611854	20321.1	53533.5	0.304868	0.747629	0.0339636	1.10004	0.379596	136.352	345.641	0.998794	4.25612	209.941	4.06341	112.756	3.00705	0.00558264	0.0178529	0.00410546	4.34857	1.65415	-0.0909399	0.0265413	3.95556	56.0134
245	0.238526	0.00508762	0.247054	0.0092256	0.332687	0.171972	0.550731	0.00600056	linear	4cm	Host	4cmhost	1	Young	6.7928	198.886	4.50806	105.603	3.57143	0.7	0.17	345.641	61913.5	345.642	0.689599	24834.8	60848.3	0.327366	0.750037	0.0358918	1.09778	0.408143	149.023	345.642	1.00121	4.19242	196.556	4.0477	108.394	3.00583	0.00558266	0.0145286	0.00413798	3.51103	1.45503	-0.0890703	0.0237125	3.95172	68.8299
246	0.21492	0.00214948	0.221071	0.00744258	0.329473	0.159147	0.514609	0.00698465	linear	4cm	Host	4cmhost	1	Young	6.7928	198.886	4.50806	105.603	3.57143	0.7	0.17	345.641	61913.5	345.643	0.75782	29842.9	69222.7	0.321365	0.718737	0.020228	1.10042	0.431114	208.442	345.643	1.00053	4.65289	465.229	4.52343	134.362	3.03515	0.00558267	0.0131357	0.0052931	2.48166	1.29277	-0.0912568	0.030627	4.38489	76.1287
247	0.218664	0.00251557	0.227822	0.00807351	0.329258	0.156894	0.515747	0.00673086	linear	4cm	Host	4cmhost	1	Young	6.7928	198.886	4.50806	105.603	3.57143	0.7	0.17	345.641	61913.5	345.641	0.825739	24616.1	54427.2	0.341168	0.72663	0.0228761	1.09905	0.452277	165.688	345.641	0.998558	4.57323	397.524	4.38939	123.862	3.03713	0.00558263	0.0158889	0.00555794	2.85877	1.34707	-0.0901263	0.0286966	4.26343	62.9372
248	0.234599	0.00556876	0.248661	0.00798984	0.332258	0.190296	0.580514	0.00380051	linear	4cm	Host	4cmhost	1	Young	6.7928	198.886	4.50806	105.603	3.57143	0.7	0.17	345.641	61913.5	345.64	0.637041	20588.7	52908.1	0.313034	0.747445	0.0362958	1.09902	0.389142	78.2477	345.64	0.999881	4.26259	179.573	4.02154	125.159	3.00971	0.00558263	0.0178625	0.00242108	7.37791	2.98266	-0.0900971	0.0150538	3.961	55.9832
249	0.267281	0.00709922	0.280711	0.00872933	0.332871	0.194015	0.555306	0.00280448	linear	4cm	Host	4cmhost	1	Young	6.7928	198.886	4.50806	105.603	3.57143	0.7	0.17	345.641	61913.5	345.64	0.58125	22123.9	60186.5	0.316781	0.78593	0.0440874	1.0995	0.367589	62.046	345.64	0.999303	3.74138	140.861	3.56238	114.556	3.00417	0.00558263	0.0162345	0.00163011	9.95913	10.1306	-0.0904988	0.00989181	3.52714	61.5973
250	0.225317	0.00133759	0.233754	0.006885	0.331469	0.158173	0.549408	0.00773098	linear	4cm	Host	4cmhost	1	Young	6.7928	198.886	4.50806	105.603	3.57143	0.7	0.17	345.641	61913.5	345.641	0.717555	22728.2	54402.6	0.315999	0.734239	0.0158881	1.1003	0.417777	175.711	345.641	1.00082	4.43819	747.613	4.278	145.243	3.01687	0.00558264	0.016168	0.00554741	2.91451	1.36179	-0.0911557	0.0320143	4.14104	61.8506
251	0.262671	0.00731786	0.271568	0.00965017	0.325481	0.164873	0.533369	0.00362354	linear	4cm	Host	4cmhost	1	Young	6.7928	198.886	4.50806	105.603	3.57143	0.7	0.17	345.641	61913.5	345.641	0.643656	24308.9	62075.9	0.336444	0.785526	0.0473894	1.09962	0.3916	88.0844	345.641	1.00099	3.80704	136.652	3.68232	103.625	3.07238	0.00558263	0.0125205	0.00233231	5.3683	1.94673	-0.0905908	0.0131673	3.63383	79.8688
252	0.271598	0.00691267	0.285367	0.00954164	0.325605	0.156227	0.53729	0.00456202	linear	4cm	Host	4cmhost	1	Young	6.7928	198.886	4.50806	105.603	3.57143	0.7	0.17	345.641	61913.5	345.641	0.576273	17750.5	48552.9	0.32083	0.798512	0.0455546	1.09887	0.365592	80.9784	345.641	0.998547	3.68191	144.662	3.50426	104.804	3.07121	0.00558264	0.018331	0.00262897	6.9727	2.68374	-0.0899774	0.015735	3.44912	54.5523
253	0.252808	0.00607862	0.26455	0.00904549	0.326925	0.184343	0.55007	0.00491713	linear	4cm	Host	4cmhost	1	Young	6.7928	198.886	4.50806	105.603	3.57143	0.7	0.17	345.641	61913.5	345.64	0.603373	20319.1	53994.8	0.31712	0.775003	0.0408454	1.10104	0.376315	99.9114	345.64	1.00015	3.95557	164.511	3.78	110.552	3.05881	0.00558263	0.0166591	0.00296687	5.61505	2.06304	-0.0917674	0.0182476	3.71103	60.0271
254	0.26543	0.00633337	0.272675	0.0113555	0.333198	0.154039	0.519846	0.00836541	linear	4cm	Host	4cmhost	1	Young	6.7928	198.886	4.50806	105.603	3.57143	0.7	0.17	345.641	61913.5	345.643	0.600342	22556.4	60129	0.321692	0.783193	0.0446339	1.10165	0.375133	188.693	345.643	1.00208	3.76747	157.894	3.66737	88.0631	3.00122	0.00558267	0.0156104	0.00502213	3.10832	1.40216	-0.0922735	0.0297659	3.55821	64.0598
255	0.224679	0.00468839	0.234412	0.00688143	0.331474	0.183319	0.519857	0.00285331	linear	4cm	Host	4cmhost	1	Young	6.7928	198.886	4.50806	105.603	3.57143	0.7	0.17	345.641	61913.5	345.641	0.768594	24010.1	55249.2	0.335019	0.730757	0.0308571	1.09747	0.434579	68.5083	345.641	0.99945	4.45079	213.293	4.26599	145.319	3.01683	0.00558263	0.0125863	0.00219304	5.73921	2.03964	-0.0888134	0.0120258	4.21469	79.4514
256	0.277342	0.00736851	0.292183	0.00967478	0.325614	0.17455	0.556671	0.00430761	linear	4cm	Host	4cmhost	1	Young	6.7928	198.886	4.50806	105.603	3.57143	0.7	0.17	345.641	61913.5	345.644	0.535392	19980.5	57299.9	0.311797	0.804972	0.0477545	1.10073	0.3487	86.0682	345.644	0.998319	3.60566	135.713	3.42251	103.362	3.07112	0.00558268	0.0191486	0.00230627	8.30285	4.16312	-0.0915102	0.0145287	3.37279	52.2231
257	0.255163	0.00633305	0.272297	0.00773102	0.329396	0.15451	0.551681	0.00234916	linear	4cm	Host	4cmhost	1	Young	6.7928	198.886	4.50806	105.603	3.57143	0.7	0.17	345.641	61913.5	345.643	0.595093	20200.7	54146.3	0.314835	0.777131	0.0397252	1.09993	0.373077	47.4548	345.643	1.00157	3.91906	157.902	3.67246	129.349	3.03586	0.00558267	0.0194832	0.00139797	13.9368	-3.75732	-0.0908495	0.00855341	3.64105	51.3264
258	0.270118	0.00709013	0.285796	0.00885582	0.323698	0.149791	0.564467	0.00301396	linear	4cm	Host	4cmhost	1	Young	6.7928	198.886	4.50806	105.603	3.57143	0.7	0.17	345.641	61913.5	345.642	0.585839	20127.8	54485	0.323828	0.798884	0.0455216	1.09847	0.369419	60.6643	345.642	1.00001	3.70209	141.041	3.499	112.92	3.0893	0.00558266	0.018692	0.00176569	10.5862	19.5957	-0.089642	0.0104358	3.46248	53.4989
259	0.226307	0.00641419	0.23746	0.00825009	0.325548	0.150784	0.548441	0.00252764	linear	4cm	Host	4cmhost	1	Young	6.7928	198.886	4.50806	105.603	3.57143	0.7	0.17	345.641	61913.5	345.642	0.726331	26897.4	63929.3	0.335103	0.739842	0.0411287	1.09986	0.420737	67.987	345.642	0.998198	4.41878	155.904	4.21124	121.211	3.07174	0.00558265	0.0136806	0.0018359	7.45173	3.09192	-0.0907945	0.0105324	4.16688	73.096
260	0.238972	0.00577806	0.250643	0.00886972	0.329764	0.192634	0.560604	0.00454276	linear	4cm	Host	4cmhost	1	Young	6.7928	198.886	4.50806	105.603	3.57143	0.7	0.17	345.641	61913.5	345.643	0.68057	22692.1	56034.9	0.328658	0.754599	0.0387756	1.09904	0.404964	103.085	345.643	0.999143	4.18459	173.068	3.98974	112.743	3.03247	0.00558267	0.0162138	0.00309166	5.24435	1.89609	-0.0901156	0.0178018	3.91871	61.676
261	0.222963	0.00334561	0.233383	0.00603762	0.329288	0.153865	0.54301	0.00342183	linear	4cm	Host	4cmhost	1	Young	6.7928	198.886	4.50806	105.603	3.57143	0.7	0.17	345.641	61913.5	345.641	0.786717	26004.5	59059	0.335391	0.731387	0.0238536	1.0986	0.440314	88.983	345.641	1.0004	4.48505	298.899	4.2848	165.628	3.03686	0.00558264	0.0138418	0.00269201	5.14182	1.85696	-0.0897516	0.01445	4.22289	72.2448
262	0.214228	0.00631471	0.224027	0.00859717	0.331259	0.151431	0.58427	0.00342378	linear	4cm	Host	4cmhost	1	Young	6.7928	198.886	4.50806	105.603	3.57143	0.7	0.17	345.641	61913.5	345.64	0.666649	25134.5	62837.2	0.310567	0.715924	0.0403357	1.0989	0.399994	86.055	345.64	1.00092	4.66792	158.36	4.46375	116.317	3.01879	0.00558262	0.0132228	0.00228246	5.79321	2.08925	-0.089995	0.0150528	4.39656	75.6271
263	0.263634	0.00497952	0.275355	0.00714646	0.330957	0.173029	0.550217	0.0032544	linear	4cm	Host	4cmhost	1	Young	6.7928	198.886	4.50806	105.603	3.57143	0.7	0.17	345.641	61913.5	345.642	0.665848	23486	58758.3	0.332649	0.782879	0.032864	1.10006	0.399705	76.4327	345.642	0.998597	3.79314	200.823	3.63168	139.929	3.02154	0.00558265	0.0149754	0.00216694	6.91085	2.69252	-0.0909585	0.0116809	3.58925	66.7762
264	0.253252	0.00587787	0.2675	0.0069329	0.3214	0.181212	0.533559	0.00157319	linear	4cm	Host	4cmhost	1	Young	6.7928	198.886	4.50806	105.603	3.57143	0.7	0.17	345.641	61913.5	345.642	0.670651	24610	61305.7	0.335689	0.780358	0.0374711	1.10026	0.401431	38.7162	345.642	1.00161	3.94864	170.13	3.73832	144.24	3.11139	0.00558266	0.0158212	0.00105503	14.996	-2.72812	-0.091128	0.0058467	3.71646	63.2064
265	0.22917	0.00275617	0.237189	0.00765514	0.332678	0.173017	0.533053	0.0070731	linear	4cm	Host	4cmhost	1	Young	6.7928	198.886	4.50806	105.603	3.57143	0.7	0.17	345.641	61913.5	345.641	0.69262	24982.2	61051.3	0.315627	0.737704	0.0232881	1.10022	0.4092	176.702	345.641	0.999091	4.36357	362.822	4.21605	130.631	3.00591	0.00558264	0.0150921	0.00489897	3.08067	1.39007	-0.0910885	0.028957	4.09396	66.2598
266	0.227114	0.00512836	0.236507	0.00796902	0.316759	0.174421	0.568208	0.00400792	linear	4cm	Host	4cmhost	1	Young	6.7928	198.886	4.50806	105.603	3.57143	0.7	0.17	345.641	61913.5	345.642	0.708763	28025	67565.8	0.332048	0.749747	0.0359976	1.1001	0.414781	112.322	345.642	1.00108	4.40308	194.994	4.2282	125.486	3.15697	0.00558265	0.0134009	0.00284066	4.71754	1.75207	-0.0909896	0.0166639	4.15775	74.6217
267	0.253433	0.00656625	0.267776	0.00903346	0.31701	0.175124	0.574018	0.00497531	linear	4cm	Host	4cmhost	1	Young	6.7928	198.886	4.50806	105.603	3.57143	0.7	0.17	345.641	61913.5	345.643	0.49589	19227.1	58000.1	0.290497	0.786886	0.0443424	1.10126	0.331502	95.661	345.643	1.00021	3.94582	152.294	3.73446	110.7	3.15447	0.00558267	0.0193183	0.00246721	7.83002	3.57102	-0.0919497	0.0182412	3.66634	51.7644
268	0.269561	0.00740394	0.282153	0.0088488	0.33189	0.232401	0.537626	0.00250094	linear	4cm	Host	4cmhost	1	Young	6.7928	198.886	4.50806	105.603	3.57143	0.7	0.17	345.641	61913.5	345.641	0.577728	20978.2	57289.8	0.317781	0.788737	0.0456968	1.10139	0.366177	52.4653	345.641	0.999573	3.70974	135.063	3.54418	113.01	3.01305	0.00558265	0.0150929	0.00144486	10.446	26.036	-0.092054	0.0087859	3.51304	66.2561
269	0.238744	0.00544203	0.247111	0.00869	0.331453	0.193431	0.530549	0.00475704	linear	4cm	Host	4cmhost	1	Young	6.7928	198.886	4.50806	105.603	3.57143	0.7	0.17	345.641	61913.5	345.642	0.682771	25226.1	62172.8	0.326438	0.750605	0.0368289	1.10009	0.405742	120.002	345.642	0.998405	4.18859	183.755	4.04676	115.075	3.01702	0.00558265	0.013124	0.00324797	4.04069	1.5814	-0.0909865	0.018887	3.97033	76.196
270	0.247833	0.00560016	0.259837	0.00842102	0.331314	0.166112	0.532561	0.0046329	linear	4cm	Host	4cmhost	1	Young	6.7928	198.886	4.50806	105.603	3.57143	0.7	0.17	345.641	61913.5	345.643	0.608877	19385	51222.4	0.312554	0.764682	0.0372643	1.10031	0.378449	89.8089	345.643	0.999827	4.03498	178.566	3.84857	118.75	3.01828	0.00558267	0.0166369	0.00282086	5.89781	2.16306	-0.0911681	0.0175177	3.78115	60.1074
271	0.262394	0.004981	0.273119	0.00742143	0.331608	0.170633	0.550549	0.00387493	linear	4cm	Host	4cmhost	1	Young	6.7928	198.886	4.50806	105.603	3.57143	0.7	0.17	345.641	61913.5	345.641	0.6298	22324.8	57772.4	0.32203	0.780631	0.0332036	1.10098	0.386428	86.5072	345.641	1.00049	3.81106	200.763	3.66141	134.745	3.01561	0.00558265	0.0145999	0.00244043	5.98252	2.21587	-0.0917187	0.0139892	3.61019	68.4935
272	0.209359	0.00607427	0.219538	0.00849353	0.331486	0.18722	0.553015	0.00389826	linear	4cm	Host	4cmhost	1	Young	6.7928	198.886	4.50806	105.603	3.57143	0.7	0.17	345.641	61913.5	345.643	0.6206	23322.8	60903.9	0.295536	0.708807	0.0390596	1.0992	0.382945	90.9185	345.643	0.999044	4.77648	164.629	4.55502	117.737	3.01672	0.00558266	0.0140773	0.00241926	5.81883	2.10576	-0.0902437	0.0174469	4.47555	71.0366
273	0.239144	0.00810793	0.250652	0.0109674	0.329321	0.1663	0.526344	0.0047733	linear	4cm	Host	4cmhost	1	Young	6.7928	198.886	4.50806	105.603	3.57143	0.7	0.17	345.641	61913.5	345.64	0.599064	19324.8	51583.2	0.315437	0.755303	0.0519295	1.10022	0.374634	92.2431	345.64	0.997901	4.18158	123.336	3.9896	91.1793	3.03655	0.00558263	0.0162813	0.00285947	5.69382	2.0775	-0.0910906	0.0186877	3.91504	61.4202
274	0.240372	0.006437	0.250965	0.00885232	0.329558	0.164354	0.521606	0.0036238	linear	4cm	Host	4cmhost	1	Young	6.7928	198.886	4.50806	105.603	3.57143	0.7	0.17	345.641	61913.5	345.642	0.666514	22373.8	55942.1	0.32709	0.755327	0.041665	1.10027	0.399945	81.078	345.642	0.998781	4.16022	155.352	3.98462	112.965	3.03437	0.00558266	0.0142168	0.00241532	5.88609	2.15707	-0.0911314	0.0142339	3.9279	70.3393
275	0.230329	0.00328792	0.235476	0.00849562	0.326719	0.174784	0.528156	0.0078863	linear	4cm	Host	4cmhost	1	Young	6.7928	198.886	4.50806	105.603	3.57143	0.7	0.17	345.641	61913.5	345.642	0.660348	22712	57106	0.312326	0.743836	0.0273792	1.09912	0.397717	179.114	345.642	1.00045	4.34162	304.144	4.24672	117.708	3.06073	0.00558266	0.0130333	0.0052077	2.5027	1.29149	-0.0901818	0.0324056	4.1091	76.7265
276	0.289941	0.00646408	0.296172	0.0108073	0.326515	0.175456	0.561943	0.00813164	linear	4cm	Host	4cmhost	1	Young	6.7928	198.886	4.50806	105.603	3.57143	0.7	0.17	345.641	61913.5	345.64	0.534114	21401.8	61471.5	0.313303	0.814406	0.0456577	1.09992	0.348158	174.032	345.64	1.00079	3.44898	154.701	3.37642	92.53	3.06265	0.00558263	0.0143626	0.00434322	3.30691	1.42942	-0.0908451	0.0267221	3.28619	69.6251
277	0.262675	0.00807142	0.276072	0.0103865	0.32723	0.174331	0.542833	0.00430206	linear	4cm	Host	4cmhost	1	Young	6.7928	198.886	4.50806	105.603	3.57143	0.7	0.17	345.641	61913.5	345.64	0.538138	21626.5	61814.1	0.308751	0.786831	0.0514781	1.09802	0.349863	93.0385	345.64	1.00058	3.80699	123.894	3.62224	96.2788	3.05595	0.00558262	0.0176991	0.00231508	7.64512	3.14941	-0.0892701	0.015344	3.56666	56.5002
278	0.224979	0.00428718	0.235188	0.00710494	0.331485	0.153863	0.548176	0.00375384	linear	4cm	Host	4cmhost	1	Young	6.7928	198.886	4.50806	105.603	3.57143	0.7	0.17	345.641	61913.5	345.64	0.750633	24818.8	57882.7	0.330721	0.732167	0.0293824	1.09935	0.428778	93.1659	345.64	0.999283	4.44486	233.254	4.25192	140.747	3.01673	0.00558263	0.0139628	0.00281776	4.9553	1.81099	-0.090371	0.0157103	4.18512	71.6187
279	0.251824	0.00539049	0.256572	0.0109076	0.326873	0.18936	0.538647	0.00855217	linear	4cm	Host	4cmhost	1	Young	6.7928	198.886	4.50806	105.603	3.57143	0.7	0.17	345.641	61913.5	345.642	0.645115	22536.2	57469.8	0.327319	0.771826	0.0405602	1.09875	0.39214	192.733	345.642	0.999107	3.97103	185.512	3.89754	91.6792	3.05929	0.00558265	0.0133002	0.00551711	2.41071	1.2766	-0.0898774	0.0322572	3.77182	75.187
280	0.259249	0.00874692	0.2704	0.0105406	0.329019	0.181508	0.529184	0.00284766	linear	4cm	Host	4cmhost	1	Young	6.7928	198.886	4.50806	105.603	3.57143	0.7	0.17	345.641	61913.5	345.64	0.629864	21615.4	55933.1	0.334367	0.779068	0.054265	1.10211	0.386452	61.5534	345.64	0.9996	3.8573	114.326	3.69822	94.8713	3.03934	0.00558263	0.0139987	0.00179368	7.80444	3.61082	-0.0926467	0.0104215	3.65968	71.4354
281	0.205828	0.00456434	0.214365	0.00671886	0.326001	0.179606	0.551662	0.00318439	linear	4cm	Host	4cmhost	1	Young	6.7928	198.886	4.50806	105.603	3.57143	0.7	0.17	345.641	61913.5	345.64	0.676588	24988.1	61920.5	0.30347	0.706999	0.0304475	1.10007	0.403551	79.5717	345.64	1.0005	4.85843	219.09	4.66494	148.835	3.06748	0.00558262	0.0117214	0.00215452	5.44037	1.97984	-0.0909695	0.0146375	4.59666	85.3141
282	0.21598	0.00213863	0.220902	0.00809333	0.332152	0.180748	0.512343	0.00808556	linear	4cm	Host	4cmhost	1	Young	6.7928	198.886	4.50806	105.603	3.57143	0.7	0.17	345.641	61913.5	345.641	0.736461	23640.5	55740.7	0.316337	0.71752	0.0208806	1.10027	0.424116	191.147	345.641	0.999885	4.63006	467.589	4.52689	123.559	3.01067	0.00558263	0.0130076	0.0059547	2.18442	1.24855	-0.0911334	0.03531	4.36705	76.8784
283	0.247401	0.00365613	0.253211	0.00767675	0.332699	0.176792	0.580711	0.0058099	linear	4cm	Host	4cmhost	1	Young	6.7928	198.886	4.50806	105.603	3.57143	0.7	0.17	345.641	61913.5	345.639	0.692029	25373.6	62039	0.326969	0.759649	0.0275414	1.09808	0.408994	147.418	345.639	0.999202	4.04202	273.513	3.94928	130.263	3.00572	0.00558261	0.0116199	0.00402062	2.89008	1.34797	-0.0893198	0.0224302	3.86069	86.0593
284	0.250014	0.00322844	0.256724	0.0070695	0.332686	0.151493	0.573309	0.00539685	linear	4cm	Host	4cmhost	1	Young	6.7928	198.886	4.50806	105.603	3.57143	0.7	0.17	345.641	61913.5	345.642	0.711723	24272.2	58375.8	0.331862	0.763257	0.0248286	1.09943	0.415793	130.994	345.642	1.00167	3.99978	309.747	3.89523	141.453	3.00584	0.00558265	0.0121069	0.00384106	3.15196	1.39872	-0.0904393	0.0205892	3.81503	82.5979
285	0.216631	0.00154394	0.220926	0.00771257	0.332569	0.149976	0.514533	0.00810811	linear	4cm	Host	4cmhost	1	Young	6.7928	198.886	4.50806	105.603	3.57143	0.7	0.17	345.641	61913.5	345.642	0.760797	24558.2	56837.9	0.320097	0.717625	0.0176593	1.09867	0.432075	199.121	345.642	1.0014	4.61614	647.694	4.5264	129.658	3.00689	0.00558265	0.0124031	0.00616863	2.01067	1.22036	-0.0898071	0.0354013	4.36616	80.6249
286	0.230331	0.00328694	0.239485	0.00849674	0.321472	0.191042	0.567666	0.00763083	linear	4cm	Host	4cmhost	1	Young	6.7928	198.886	4.50806	105.603	3.57143	0.7	0.17	345.641	61913.5	345.642	0.682731	21890.3	53953.3	0.321581	0.751701	0.027925	1.09837	0.405728	167.041	345.642	1.00013	4.34158	304.234	4.17563	117.692	3.11069	0.00558265	0.0167848	0.0052098	3.22178	1.40555	-0.0895582	0.0308796	4.04669	59.5776
287	0.23218	0.00317759	0.240278	0.00827126	0.321721	0.190289	0.56844	0.0073164	linear	4cm	Host	4cmhost	1	Young	6.7928	198.886	4.50806	105.603	3.57143	0.7	0.17	345.641	61913.5	345.642	0.696199	23947.6	58345.2	0.325052	0.753029	0.0270945	1.10111	0.410446	175.21	345.642	0.99993	4.307	314.704	4.16185	120.901	3.10828	0.00558266	0.0154144	0.00509367	3.02619	1.38483	-0.0918291	0.0295499	4.03886	64.8744
288	0.252815	0.00488294	0.260226	0.0101926	0.320461	0.151058	0.584165	0.00883089	linear	4cm	Host	4cmhost	1	Young	6.7928	198.886	4.50806	105.603	3.57143	0.7	0.17	345.641	61913.5	345.641	0.601255	22713.3	60489.8	0.317086	0.780998	0.0381562	1.10065	0.37549	200.579	345.641	1.00085	3.95546	204.795	3.84281	98.1104	3.1205	0.00558263	0.0162419	0.00530966	3.05893	1.38836	-0.091445	0.0328216	3.71669	61.5692
289	0.234549	0.00264607	0.244034	0.00777639	0.325278	0.169688	0.560296	0.00763367	linear	4cm	Host	4cmhost	1	Young	6.7928	198.886	4.50806	105.603	3.57143	0.7	0.17	345.641	61913.5	345.641	0.672065	21863.9	54396.5	0.31715	0.753789	0.0237004	1.09801	0.401937	166.902	345.641	0.997691	4.2635	377.919	4.09779	128.594	3.07429	0.00558264	0.0171187	0.00513032	3.33676	1.42417	-0.0892585	0.0303323	3.97349	58.4158
290	0.245958	0.00339496	0.250532	0.00987758	0.324379	0.199746	0.520874	0.00969876	linear	4cm	Host	4cmhost	1	Young	6.7928	198.886	4.50806	105.603	3.57143	0.7	0.17	345.641	61913.5	345.64	0.668397	23503.1	58666.5	0.325766	0.767594	0.0304494	1.10071	0.400622	227.951	345.64	0.998651	4.06573	294.554	3.99151	101.239	3.08281	0.00558262	0.0142728	0.00648262	2.2017	1.25227	-0.0914982	0.0372698	3.84274	70.0635
291	0.248413	0.00362281	0.253149	0.0103815	0.322461	0.139971	0.525172	0.0109214	linear	4cm	Host	4cmhost	1	Young	6.7928	198.886	4.50806	105.603	3.57143	0.7	0.17	345.641	61913.5	345.641	0.618846	21456.7	56128.7	0.315723	0.773375	0.0325072	1.10087	0.382276	234.337	345.641	0.999586	4.02555	276.029	3.95024	96.3252	3.10115	0.00558264	0.0156574	0.00675869	2.31663	1.26947	-0.0916296	0.0413579	3.78687	63.8676
292	0.251982	0.00304686	0.255587	0.00966995	0.321434	0.162061	0.527016	0.00999381	linear	4cm	Host	4cmhost	1	Young	6.7928	198.886	4.50806	105.603	3.57143	0.7	0.17	345.641	61913.5	345.641	0.662719	24691.1	61948.3	0.32734	0.777469	0.0290305	1.09914	0.398575	246.758	345.641	0.999318	3.96854	328.207	3.91256	103.413	3.11106	0.00558264	0.0135988	0.00662309	2.05324	1.2273	-0.0902019	0.03763	3.76533	73.5358
293	0.246598	0.00664318	0.259732	0.00862961	0.332535	0.160039	0.571755	0.0030852	linear	4cm	Host	4cmhost	1	Young	6.7928	198.886	4.50806	105.603	3.57143	0.7	0.17	345.641	61913.5	345.642	0.643856	23039.3	58822.6	0.323836	0.761697	0.0419164	1.0994	0.391674	71.0808	345.642	0.999342	4.05518	150.53	3.85012	115.88	3.0072	0.00558265	0.0162192	0.00198643	8.165	3.81977	-0.0904108	0.011739	3.80493	61.6553
294	0.235929	0.00688883	0.250539	0.0083181	0.331809	0.172592	0.53354	0.00220934	linear	4cm	Host	4cmhost	1	Young	6.7928	198.886	4.50806	105.603	3.57143	0.7	0.17	345.641	61913.5	345.64	0.646923	22299.3	56769.2	0.320054	0.748969	0.0425792	1.09994	0.392807	49.2668	345.64	1.00059	4.23856	145.163	3.99139	120.22	3.01378	0.00558263	0.0168193	0.00142927	11.7678	-14.4556	-0.0908563	0.00874126	3.9565	59.4554
295	0.237847	0.00461634	0.242297	0.00978902	0.325877	0.17118	0.525284	0.00775114	linear	4cm	Host	4cmhost	1	Young	6.7928	198.886	4.50806	105.603	3.57143	0.7	0.17	345.641	61913.5	345.642	0.667344	24294.3	60698.8	0.323132	0.75431	0.0353884	1.10015	0.400244	188.309	345.642	0.997713	4.20438	216.622	4.12717	102.155	3.06864	0.00558265	0.0122011	0.00517268	2.35877	1.27345	-0.0910361	0.0309986	3.99923	81.9596
296	0.237687	0.0045703	0.239771	0.010523	0.327112	0.157153	0.513784	0.0100604	linear	4cm	Host	4cmhost	1	Young	6.7928	198.886	4.50806	105.603	3.57143	0.7	0.17	345.641	61913.5	345.64	0.591696	24198	65093.9	0.302526	0.752833	0.0360817	1.10088	0.371739	243.441	345.64	1.00159	4.20721	218.804	4.17065	95.0299	3.05706	0.00558262	0.0121444	0.0059527	2.04015	1.22994	-0.0916366	0.0402688	4.0027	82.3425
297	0.229448	0.00528172	0.241977	0.00782166	0.331588	0.169104	0.500218	0.00390279	linear	4cm	Host	4cmhost	1	Young	6.7928	198.886	4.50806	105.603	3.57143	0.7	0.17	345.641	61913.5	345.643	0.6508	24488.7	62117.3	0.312869	0.740106	0.034824	1.10004	0.394233	95.5743	345.643	1.00017	4.35829	189.332	4.13262	127.85	3.01579	0.00558268	0.0164318	0.00253994	6.46936	2.42926	-0.0909445	0.0158728	4.06703	60.8576
298	0.224151	0.00299484	0.228852	0.00853808	0.331931	0.163134	0.566801	0.00702577	linear	4cm	Host	4cmhost	1	Young	6.7928	198.886	4.50806	105.603	3.57143	0.7	0.17	345.641	61913.5	345.641	0.788987	24868.9	56388.9	0.335726	0.728912	0.0255077	1.09997	0.441025	174.723	345.641	0.999129	4.46128	333.908	4.36964	117.122	3.01267	0.00558264	0.0117268	0.00554324	2.11551	1.23802	-0.0908814	0.0297856	4.23948	85.275
299	0.26854	0.00478258	0.273309	0.00925684	0.329394	0.156606	0.525369	0.00759163	linear	4cm	Host	4cmhost	1	Young	6.7928	198.886	4.50806	105.603	3.57143	0.7	0.17	345.641	61913.5	345.641	0.589367	23303.3	62842.8	0.31463	0.788399	0.035407	1.10101	0.370819	176.91	345.641	0.997518	3.72384	209.092	3.65886	108.028	3.03588	0.00558263	0.0123606	0.00447426	2.76261	1.3395	-0.0917446	0.027026	3.55998	80.902
300	0.273055	0.00759517	0.285776	0.0105847	0.329581	0.162396	0.532377	0.00524176	linear	4cm	Host	4cmhost	1	Young	6.7928	198.886	4.50806	105.603	3.57143	0.7	0.17	345.641	61913.5	345.643	0.570332	22193.4	61106.6	0.320683	0.796221	0.0494691	1.09795	0.363192	116.333	345.643	0.999374	3.66227	131.663	3.49924	94.476	3.03416	0.00558267	0.0179628	0.00298953	6.00856	2.15536	-0.0892128	0.0180118	3.43622	55.6707
301	0.219199	0.00445731	0.232052	0.00722614	0.32921	0.182403	0.562298	0.00407973	linear	4cm	Host	4cmhost	1	Young	6.7928	198.886	4.50806	105.603	3.57143	0.7	0.17	345.641	61913.5	345.641	0.678681	23473	58059.2	0.31258	0.728234	0.0304842	1.09822	0.404294	95.7636	345.641	0.998011	4.56206	224.351	4.30938	138.386	3.03757	0.00558264	0.0169327	0.00276883	6.11548	2.20711	-0.0894317	0.0172773	4.23492	59.0572
302	0.234102	0.00401542	0.241004	0.00805602	0.332489	0.170662	0.53404	0.00596039	linear	4cm	Host	4cmhost	1	Young	6.7928	198.886	4.50806	105.603	3.57143	0.7	0.17	345.641	61913.5	345.642	0.677907	22813.2	56465.6	0.317834	0.743162	0.0295015	1.10028	0.404019	135.976	345.642	1.0001	4.27164	249.04	4.14931	124.131	3.00762	0.00558265	0.0128624	0.0040406	3.18329	1.40869	-0.0911385	0.0241346	4.04917	77.746
303	0.226891	0.0037335	0.235269	0.0080322	0.332431	0.151652	0.535405	0.00632503	linear	4cm	Host	4cmhost	1	Young	6.7928	198.886	4.50806	105.603	3.57143	0.7	0.17	345.641	61913.5	345.64	0.679633	19945.3	49292.4	0.31394	0.734471	0.0281329	1.09967	0.404632	126.155	345.64	0.999436	4.4074	267.845	4.25045	124.499	3.00814	0.00558263	0.014703	0.0042987	3.42034	1.4493	-0.0906382	0.0261804	4.13918	68.0132
304	0.240855	0.00504929	0.245733	0.00878956	0.332669	0.164047	0.540349	0.00548472	linear	4cm	Host	4cmhost	1	Young	6.7928	198.886	4.50806	105.603	3.57143	0.7	0.17	345.641	61913.5	345.641	0.681945	28314.3	69834.2	0.325123	0.750381	0.0351202	1.09962	0.40545	155.296	345.641	1.00048	4.15188	198.048	4.06946	113.771	3.00599	0.00558265	0.0103627	0.00374027	2.77058	1.33509	-0.0905909	0.0218325	3.98061	96.4998
305	0.261135	0.00520027	0.272365	0.00727853	0.329005	0.163384	0.560504	0.00348892	linear	4cm	Host	4cmhost	1	Young	6.7928	198.886	4.50806	105.603	3.57143	0.7	0.17	345.641	61913.5	345.64	0.595674	26135.9	70012.2	0.313248	0.781695	0.0342057	1.10009	0.373305	91.1861	345.64	0.99945	3.82944	192.298	3.67154	137.39	3.03947	0.00558263	0.0147189	0.00207826	7.08233	2.81195	-0.0909834	0.0126477	3.62511	67.9398
306	0.238983	0.00537644	0.252863	0.00772805	0.329419	0.153257	0.556863	0.00340789	linear	4cm	Host	4cmhost	1	Young	6.7928	198.886	4.50806	105.603	3.57143	0.7	0.17	345.641	61913.5	345.641	0.69005	22025	53942.9	0.329502	0.755654	0.0354351	1.09824	0.408301	75.0587	345.641	1.00163	4.1844	185.997	3.95471	129.399	3.03565	0.00558264	0.0172879	0.00235161	7.35151	2.92066	-0.0894526	0.013298	3.90212	57.844
307	0.237949	0.00564476	0.252944	0.00721884	0.330741	0.171612	0.528774	0.00249393	linear	4cm	Host	4cmhost	1	Young	6.7928	198.886	4.50806	105.603	3.57143	0.7	0.17	345.641	61913.5	345.641	0.631163	23123	59758.6	0.313328	0.753135	0.0357383	1.09929	0.386941	57.6673	345.641	0.997979	4.20258	177.155	3.95344	138.526	3.02351	0.00558264	0.0174889	0.00157408	11.1106	-281.858	-0.0903237	0.00976335	3.91485	57.179
308	0.230396	0.00186903	0.238731	0.00772313	0.330791	0.168281	0.564997	0.00813975	linear	4cm	Host	4cmhost	1	Young	6.7928	198.886	4.50806	105.603	3.57143	0.7	0.17	345.641	61913.5	345.641	0.719199	24944.9	59629.1	0.32191	0.742238	0.0196105	1.09933	0.418334	203.045	345.641	0.999357	4.34035	535.037	4.18882	129.481	3.02306	0.00558263	0.0164747	0.0058541	2.81422	1.34099	-0.0903551	0.0329717	4.0507	60.6989
309	0.324881	0.0040711	0.327235	0.0136567	0.330771	0.190435	0.5439	0.0180789	linear	4cm	Host	4cmhost	1	Young	6.7928	198.886	4.50806	105.603	3.57143	0.7	0.17	345.641	61913.5	345.642	0.530206	20135.3	58111.8	0.318954	0.844282	0.0404223	1.10191	0.346493	364.025	345.642	1.0014	3.07805	245.634	3.05591	73.2241	3.02324	0.00558266	0.0204329	0.0095856	2.13162	1.24556	-0.0924858	0.052355	2.89592	48.9407
310	0.326679	0.00417578	0.329923	0.0135136	0.330747	0.190665	0.543159	0.0180617	linear	4cm	Host	4cmhost	1	Young	6.7928	198.886	4.50806	105.603	3.57143	0.7	0.17	345.641	61913.5	345.641	0.516998	19311.4	56664.3	0.315151	0.846067	0.0406683	1.0995	0.340803	348.796	345.641	1.00155	3.06111	239.476	3.03101	73.9995	3.02346	0.00558263	0.0213057	0.00933782	2.28166	1.26021	-0.0904951	0.0519037	2.87369	46.9358
311	0.220033	0.00417991	0.230757	0.00619355	0.331777	0.160254	0.509344	0.00263804	linear	4cm	Host	4cmhost	1	Young	6.7928	198.886	4.50806	105.603	3.57143	0.7	0.17	345.641	61913.5	345.64	0.763307	23792.3	54962.3	0.329155	0.724234	0.0275877	1.10076	0.432884	62.765	345.64	1.00051	4.54477	239.24	4.33356	161.458	3.01407	0.00558262	0.013362	0.00201364	6.63576	2.54737	-0.0915401	0.0113029	4.28458	74.8389
312	0.317744	0.0103925	0.331061	0.0118838	0.330696	0.15001	0.507485	0.00312366	linear	4cm	Host	4cmhost	1	Young	6.7928	198.886	4.50806	105.603	3.57143	0.7	0.17	345.641	61913.5	345.642	0.477416	19294.3	59708.2	0.313162	0.836894	0.063123	1.10092	0.323143	60.2687	345.642	0.999322	3.14719	96.2232	3.02059	84.1482	3.02393	0.00558266	0.0164407	0.0014913	11.0244	-94.3249	-0.0916697	0.00934711	2.99236	60.8248
313	0.223822	0.00308315	0.232036	0.006572	0.332016	0.178532	0.628622	0.00454739	linear	4cm	Host	4cmhost	1	Young	6.7928	198.886	4.50806	105.603	3.57143	0.7	0.17	345.641	61913.5	345.641	0.767219	24870.7	57287.4	0.32966	0.7291	0.0232026	1.10159	0.434139	113.097	345.641	0.997698	4.46784	324.344	4.30968	152.161	3.0119	0.00558264	0.0127614	0.00348885	3.65776	1.50901	-0.0922181	0.0192211	4.22684	78.3614
314	0.248835	0.00343886	0.2557	0.00696569	0.332749	0.168361	0.571873	0.00555947	linear	4cm	Host	4cmhost	1	Young	6.7928	198.886	4.50806	105.603	3.57143	0.7	0.17	345.641	61913.5	345.641	0.634382	25573.2	65885.2	0.311389	0.761918	0.025581	1.10022	0.388148	142.173	345.641	0.999595	4.01873	290.794	3.91083	143.561	3.00527	0.00558263	0.0124245	0.00352683	3.52284	1.47256	-0.0910942	0.0212795	3.82761	80.4863
315	0.243439	0.00362696	0.249903	0.00740561	0.332746	0.173907	0.575434	0.00510338	linear	4cm	Host	4cmhost	1	Young	6.7928	198.886	4.50806	105.603	3.57143	0.7	0.17	345.641	61913.5	345.642	0.74042	27504.5	64651.7	0.336471	0.754482	0.0269676	1.10146	0.425426	140.366	345.642	0.998915	4.10781	275.713	4.00155	135.033	3.0053	0.00558266	0.0115674	0.00377865	3.06125	1.39271	-0.092112	0.0200128	3.92147	86.45
316	0.244866	0.00409318	0.249438	0.0106305	0.328598	0.196108	0.534174	0.0115117	linear	4cm	Host	4cmhost	1	Young	6.7928	198.886	4.50806	105.603	3.57143	0.7	0.17	345.641	61913.5	345.642	0.567882	22636.9	62499	0.298227	0.763241	0.0341536	1.09944	0.362197	260.59	345.642	0.999938	4.08387	244.309	4.00901	94.069	3.04323	0.00558265	0.0160837	0.00653732	2.46029	1.2862	-0.0904434	0.0441146	3.83216	62.1747
317	0.226949	0.00680939	0.241835	0.0081647	0.328504	0.142717	0.549068	0.00205422	linear	4cm	Host	4cmhost	1	Young	6.7928	198.886	4.50806	105.603	3.57143	0.7	0.17	345.641	61913.5	345.639	0.659769	22057	55488.5	0.319725	0.740058	0.0424014	1.09865	0.397507	45.31	345.639	1.00105	4.40628	146.856	4.13505	122.478	3.0441	0.00558261	0.0169402	0.00135531	12.4991	-8.1719	-0.0897958	0.00842276	4.10022	59.0311
318	0.253426	0.00662654	0.267575	0.00769765	0.328302	0.214507	0.56054	0.00165732	linear	4cm	Host	4cmhost	1	Young	6.7928	198.886	4.50806	105.603	3.57143	0.7	0.17	345.641	61913.5	345.642	0.646307	23171.2	59022.8	0.328769	0.773913	0.0410695	1.10069	0.39258	38.402	345.642	0.999136	3.94593	150.908	3.73727	129.91	3.04598	0.00558265	0.0158063	0.00107111	14.757	-2.85747	-0.0914796	0.00615572	3.71426	63.2658
319	0.212964	0.00581825	0.228484	0.00681415	0.329146	0.148559	0.572469	0.00149506	linear	4cm	Host	4cmhost	1	Young	6.7928	198.886	4.50806	105.603	3.57143	0.7	0.17	345.641	61913.5	345.642	0.666164	21775.4	54463.2	0.309102	0.719047	0.0360108	1.09944	0.399819	32.5556	345.642	1.00018	4.69563	171.873	4.37667	146.753	3.03817	0.00558265	0.0170151	0.0009959	17.0851	-1.83402	-0.0904442	0.00650085	4.34822	58.7715
320	0.251358	0.00742435	0.265974	0.00778903	0.325451	0.171232	0.545548	0.000567088	linear	4cm	Host	4cmhost	1	Young	6.7928	198.886	4.50806	105.603	3.57143	0.7	0.17	345.641	61913.5	345.641	0.660619	26777.3	67310.9	0.334959	0.773779	0.0450616	1.09953	0.397815	15.1851	345.641	1.00078	3.97839	134.692	3.75977	128.386	3.07266	0.00558264	0.0151831	0.00036468	41.634	-0.361173	-0.0905211	0.00212758	3.75177	65.8628
321	0.218524	0.00749709	0.235128	0.00805336	0.327885	0.177708	0.558817	0.000821509	linear	4cm	Host	4cmhost	1	Young	6.7928	198.886	4.50806	105.603	3.57143	0.7	0.17	345.641	61913.5	345.642	0.679804	23139.4	57177.8	0.322004	0.72895	0.0453599	1.09903	0.404692	19.0093	345.642	0.999239	4.57616	133.385	4.253	124.172	3.04985	0.00558266	0.0174255	0.00055627	31.3256	-0.548671	-0.0901047	0.00348172	4.23819	57.3871
322	0.239691	0.00120754	0.24329	0.008585	0.332357	0.169568	0.521449	0.00977271	linear	4cm	Host	4cmhost	1	Young	6.7928	198.886	4.50806	105.603	3.57143	0.7	0.17	345.641	61913.5	345.642	0.754903	26323.7	61194	0.333352	0.751136	0.0179648	1.09997	0.430168	257.254	345.642	0.999457	4.17204	828.13	4.11032	116.482	3.00881	0.00558266	0.0133717	0.00737746	1.81251	1.19721	-0.0908814	0.0386177	3.95159	74.7848
323	0.241401	0.00739296	0.255956	0.00833428	0.328856	0.164851	0.54849	0.00156173	linear	4cm	Host	4cmhost	1	Young	6.7928	198.886	4.50806	105.603	3.57143	0.7	0.17	345.641	61913.5	345.64	0.602789	21845.2	58085.3	0.313503	0.758584	0.0452128	1.0997	0.376088	34.1162	345.64	0.999221	4.14248	135.264	3.90692	119.986	3.04084	0.00558262	0.0161167	0.00094132	17.1214	-1.81081	-0.0906607	0.00606455	3.88323	62.0473
324	0.249774	0.00546363	0.260525	0.00802124	0.332098	0.204924	0.533043	0.00400208	linear	4cm	Host	4cmhost	1	Young	6.7928	198.886	4.50806	105.603	3.57143	0.7	0.17	345.641	61913.5	345.64	0.639069	24619.3	63143	0.320311	0.765169	0.0360151	1.10159	0.389898	98.5285	345.64	0.999259	4.00362	183.028	3.8384	124.669	3.01116	0.00558263	0.0147531	0.00255761	5.76831	2.1366	-0.0922223	0.0151292	3.78033	67.7825
325	0.289328	0.00539512	0.301746	0.00807308	0.329516	0.205732	0.572984	0.00478247	linear	4cm	Host	4cmhost	1	Young	6.7928	198.886	4.50806	105.603	3.57143	0.7	0.17	345.641	61913.5	345.642	0.559953	21522.4	59958.5	0.315012	0.812534	0.0364235	1.09989	0.358955	102.93	345.642	0.998857	3.45628	185.353	3.31405	123.868	3.03475	0.00558265	0.0172005	0.00267796	6.42297	2.39982	-0.090815	0.015602	3.26234	58.1379
326	0.29436	0.00822058	0.308922	0.00876109	0.312214	0.150975	0.522685	0.00100095	linear	4cm	Host	4cmhost	1	Young	6.7928	198.886	4.50806	105.603	3.57143	0.7	0.17	345.641	61913.5	345.642	0.542505	22652.9	64409.1	0.326339	0.831844	0.0520987	1.10153	0.351704	22.6744	345.642	0.999632	3.3972	121.646	3.23706	114.141	3.20293	0.00558266	0.015563	0.00054051	28.7931	-0.604605	-0.0921739	0.00322967	3.22661	64.2552
327	0.214569	0.00551904	0.228357	0.00668488	0.32685	0.192772	0.583833	0.00171966	linear	4cm	Host	4cmhost	1	Young	6.7928	198.886	4.50806	105.603	3.57143	0.7	0.17	345.641	61913.5	345.64	0.677956	21198.5	52466.7	0.312697	0.722692	0.034739	1.10005	0.404037	36.4542	345.64	1.00111	4.66051	181.191	4.37911	149.591	3.05951	0.00558263	0.0155077	0.00116584	13.3017	-4.76586	-0.0909527	0.00747429	4.34638	64.4843
328	0.227595	0.00569041	0.240583	0.00688358	0.326852	0.195858	0.587703	0.00176635	linear	4cm	Host	4cmhost	1	Young	6.7928	198.886	4.50806	105.603	3.57143	0.7	0.17	345.641	61913.5	345.641	0.675504	22239.5	55162.2	0.320173	0.741092	0.0358398	1.09868	0.403165	39.2827	345.641	1.00071	4.39377	175.734	4.15657	145.273	3.05949	0.00558265	0.0147543	0.00119317	12.3657	-9.03708	-0.0898176	0.00728845	4.12627	67.7766
329	0.261111	0.00856143	0.275531	0.00967216	0.331507	0.143807	0.531754	0.00189577	linear	4cm	Host	4cmhost	1	Young	6.7928	198.886	4.50806	105.603	3.57143	0.7	0.17	345.641	61913.5	345.641	0.58591	22374.6	60562.5	0.320941	0.780236	0.0518356	1.10035	0.369447	42.4171	345.641	1.00147	3.82979	116.803	3.62936	103.39	3.01653	0.00558263	0.0163158	0.00111073	14.6892	-2.94394	-0.0912016	0.00683341	3.60455	61.2904
330	0.226636	0.00616551	0.237847	0.00823966	0.330488	0.154606	0.538369	0.00288604	linear	4cm	Host	4cmhost	1	Young	6.7928	198.886	4.50806	105.603	3.57143	0.7	0.17	345.641	61913.5	345.642	0.718684	25087.3	59994.5	0.33053	0.735625	0.0393953	1.09879	0.41816	72.4029	345.642	0.998774	4.41236	162.193	4.20438	121.364	3.02583	0.00558265	0.014097	0.00207415	6.79654	2.57124	-0.0899109	0.0119885	4.15398	70.9369
331	0.247691	0.00624747	0.257235	0.00961163	0.331377	0.155258	0.519771	0.00522397	linear	4cm	Host	4cmhost	1	Young	6.7928	198.886	4.50806	105.603	3.57143	0.7	0.17	345.641	61913.5	345.642	0.643987	23827.8	60828.2	0.324391	0.763276	0.0417545	1.0983	0.391723	124.476	345.642	0.998747	4.03729	160.065	3.8875	104.041	3.01771	0.00558266	0.014768	0.00336416	4.38979	1.64715	-0.0895012	0.0199039	3.81012	67.7141
332	0.23942	0.00535219	0.247819	0.00809488	0.329788	0.176816	0.576988	0.00412831	linear	4cm	Host	4cmhost	1	Young	6.7928	198.886	4.50806	105.603	3.57143	0.7	0.17	345.641	61913.5	345.642	0.664362	24154.6	60512.2	0.321976	0.752741	0.0357915	1.09884	0.399169	99.7177	345.642	0.999899	4.17676	186.839	4.0352	123.535	3.03225	0.00558265	0.0125273	0.00274269	4.56753	1.69731	-0.0899462	0.0163856	3.96908	79.8256
333	0.232019	0.00751235	0.244911	0.00793567	0.331838	0.18006	0.52205	0.000629397	linear	4cm	Host	4cmhost	1	Young	6.7928	198.886	4.50806	105.603	3.57143	0.7	0.17	345.641	61913.5	345.64	0.682724	22761.6	56101	0.327409	0.741401	0.0447633	1.09983	0.405725	14.3261	345.64	1.00071	4.30999	133.114	4.08312	126.013	3.01352	0.00558263	0.0135214	0.00042332	31.9413	-0.526513	-0.0907692	0.00256331	4.07265	73.9569
334	0.256511	0.004485	0.259676	0.0103855	0.321706	0.175527	0.537758	0.0099831	linear	4cm	Host	4cmhost	1	Young	6.7928	198.886	4.50806	105.603	3.57143	0.7	0.17	345.641	61913.5	345.641	0.591046	21973.9	59151.9	0.313611	0.78234	0.0365712	1.10018	0.371482	219.368	345.641	1.00017	3.89847	222.965	3.85095	96.2881	3.10843	0.00558265	0.0131481	0.0059005	2.2283	1.25457	-0.0910613	0.0370212	3.70839	76.0566
335	0.235152	0.00368987	0.240497	0.00817724	0.328612	0.182576	0.529311	0.00603008	linear	4cm	Host	4cmhost	1	Young	6.7928	198.886	4.50806	105.603	3.57143	0.7	0.17	345.641	61913.5	345.643	0.744164	25633.5	60079.6	0.335298	0.747421	0.0286108	1.09939	0.42666	154.572	345.643	0.997709	4.25257	271.012	4.15806	122.291	3.0431	0.00558268	0.0113751	0.00448737	2.53491	1.29728	-0.090401	0.0244601	4.05635	87.9115
336	0.227612	0.00166869	0.2306	0.00762258	0.321164	0.195578	0.515766	0.00848051	linear	4cm	Host	4cmhost	1	Young	6.7928	198.886	4.50806	105.603	3.57143	0.7	0.17	345.641	61913.5	345.642	0.702067	26267	63680.8	0.318379	0.744579	0.0191573	1.1004	0.412479	222.758	345.642	1.00032	4.39344	599.272	4.33651	131.189	3.11367	0.00558265	0.0114685	0.00595389	1.92622	1.21323	-0.0912416	0.0354714	4.18269	87.1953
337	0.201604	0.0046274	0.21266	0.00581977	0.332826	0.181125	0.51547	0.0015268	linear	4cm	Host	4cmhost	1	Young	6.7928	198.886	4.50806	105.603	3.57143	0.7	0.17	345.641	61913.5	345.642	0.780966	24053.7	54853.6	0.320437	0.693729	0.0289086	1.09922	0.438507	36.7251	345.642	1.00011	4.96022	216.104	4.70234	171.828	3.00457	0.00558266	0.0125828	0.00119237	10.5528	21.0639	-0.0902631	0.00712836	4.66882	79.4736
338	0.278992	0.00993602	0.29397	0.0104995	0.325577	0.16392	0.513336	0.00110771	linear	4cm	Host	4cmhost	1	Young	6.7928	198.886	4.50806	105.603	3.57143	0.7	0.17	345.641	61913.5	345.643	0.510572	20285	60015	0.311797	0.805128	0.0599158	1.09907	0.337999	22.4699	345.643	1.00008	3.58433	100.644	3.40171	95.2426	3.07147	0.00558267	0.0160857	0.00056348	28.5471	-0.635589	-0.0901438	0.00375396	3.38894	62.167
339	0.227773	0.00526838	0.240953	0.00673391	0.332635	0.166564	0.561194	0.00223612	linear	4cm	Host	4cmhost	1	Young	6.7928	198.886	4.50806	105.603	3.57143	0.7	0.17	345.641	61913.5	345.642	0.655391	23769.4	60037	0.311421	0.736017	0.0331451	1.10079	0.395913	53.1513	345.642	1.00116	4.39034	189.812	4.15019	148.502	3.0063	0.00558266	0.0154161	0.00146553	10.5191	27.1604	-0.0915647	0.00919498	4.11203	64.8672
340	0.277718	0.0022782	0.283508	0.01065	0.332223	0.165464	0.515605	0.0135945	linear	4cm	Host	4cmhost	1	Young	6.7928	198.886	4.50806	105.603	3.57143	0.7	0.17	345.641	61913.5	345.642	0.615821	20057.6	52628.1	0.321263	0.799496	0.0267565	1.1015	0.381119	272.673	345.642	0.999219	3.60077	438.943	3.52724	93.8967	3.01003	0.00558266	0.0193845	0.0083718	2.31545	1.27124	-0.0921481	0.0457569	3.36584	51.5876
341	0.25999	0.00422756	0.265547	0.0110048	0.331687	0.155372	0.535506	0.0112112	linear	4cm	Host	4cmhost	1	Young	6.7928	198.886	4.50806	105.603	3.57143	0.7	0.17	345.641	61913.5	345.642	0.604508	22115.9	58700.8	0.315475	0.77903	0.0352525	1.09865	0.376756	247.945	345.642	0.999637	3.8463	236.543	3.76581	90.8694	3.01489	0.00558266	0.0167682	0.00677724	2.47419	1.28562	-0.0897938	0.040509	3.61326	59.6367
342	0.247859	0.00438137	0.254909	0.00843915	0.330285	0.192039	0.525893	0.00608383	linear	4cm	Host	4cmhost	1	Young	6.7928	198.886	4.50806	105.603	3.57143	0.7	0.17	345.641	61913.5	345.643	0.666977	27703.3	69239	0.324732	0.763517	0.0320722	1.09854	0.400112	168.542	345.643	0.999208	4.03455	228.239	3.92297	118.495	3.02769	0.00558267	0.0131338	0.00405778	3.2367	1.4091	-0.0896981	0.0233103	3.83152	76.1393
343	0.242726	0.00497456	0.254478	0.00918427	0.329865	0.149873	0.516358	0.0070485	linear	4cm	Host	4cmhost	1	Young	6.7928	198.886	4.50806	105.603	3.57143	0.7	0.17	345.641	61913.5	345.642	0.59725	19295.8	51603.6	0.30695	0.761017	0.0357583	1.10148	0.373924	136.007	345.642	1.00045	4.11987	201.023	3.92961	108.882	3.03154	0.00558266	0.0188005	0.00420971	4.46598	1.6991	-0.0921303	0.0269514	3.8237	53.1901
344	0.21154	0.00313801	0.217665	0.00754712	0.330211	0.206032	0.51549	0.00535459	linear	4cm	Host	4cmhost	1	Young	6.7928	198.886	4.50806	105.603	3.57143	0.7	0.17	345.641	61913.5	345.642	0.823427	31559.5	69886.4	0.334858	0.711497	0.0247243	1.09885	0.451582	168.988	345.642	1.00061	4.72724	318.673	4.59422	132.501	3.02837	0.00558265	0.0114796	0.00440911	2.60361	1.30584	-0.0899558	0.0240095	4.48391	87.1111
345	0.204584	0.00349086	0.213875	0.00796729	0.329945	0.144967	0.523109	0.0055026	linear	4cm	Host	4cmhost	1	Young	6.7928	198.886	4.50806	105.603	3.57143	0.7	0.17	345.641	61913.5	345.641	0.813511	24018.3	53542.5	0.330307	0.703371	0.0268155	1.10096	0.448583	132.163	345.641	0.999737	4.88797	286.462	4.67563	125.513	3.03081	0.00558264	0.0147936	0.00447643	3.30478	1.43485	-0.0917051	0.0250828	4.55835	67.5968
346	0.32298	0.00673796	0.336263	0.00909352	0.332833	0.172976	0.575156	0.00464829	linear	4cm	Host	4cmhost	1	Young	6.7928	198.886	4.50806	105.603	3.57143	0.7	0.17	345.641	61913.5	345.641	0.506759	21117.2	62788.2	0.311389	0.84008	0.0434695	1.10157	0.336324	98.1588	345.641	1.00037	3.09617	148.413	2.97386	109.968	3.00451	0.00558265	0.0179313	0.00235556	7.61233	3.35423	-0.0922017	0.0136349	2.93331	55.7684
347	0.239035	0.00691374	0.253455	0.00949118	0.332798	0.17384	0.589529	0.0047088	linear	4cm	Host	4cmhost	1	Young	6.7928	198.886	4.50806	105.603	3.57143	0.7	0.17	345.641	61913.5	345.641	0.547366	19723.8	55757.9	0.295158	0.753621	0.0442112	1.09969	0.35374	92.8756	345.641	1.00014	4.18349	144.64	3.94547	105.361	3.00483	0.00558263	0.0191288	0.00257744	7.42163	3.05632	-0.0906552	0.0182396	3.87351	52.2772
348	0.27061	0.00675818	0.283523	0.00955468	0.332946	0.176394	0.558497	0.0044364	linear	4cm	Host	4cmhost	1	Young	6.7928	198.886	4.50806	105.603	3.57143	0.7	0.17	345.641	61913.5	345.64	0.630355	21122.3	54630.8	0.33242	0.790159	0.0438821	1.10066	0.386637	93.7069	345.64	0.999853	3.69535	147.969	3.52705	104.661	3.00349	0.00558262	0.0173494	0.0027965	6.20397	2.31146	-0.0914531	0.0154063	3.47271	57.6389
349	0.277698	0.00713968	0.290647	0.00962225	0.33296	0.172761	0.553194	0.00463371	linear	4cm	Host	4cmhost	1	Young	6.7928	198.886	4.50806	105.603	3.57143	0.7	0.17	345.641	61913.5	345.642	0.535763	20815.2	59666.6	0.308063	0.797867	0.0456443	1.10133	0.348858	96.4514	345.642	0.999745	3.60103	140.062	3.4406	103.926	3.00336	0.00558266	0.0175827	0.00248257	7.08246	2.87048	-0.0920057	0.0156926	3.38661	56.8741
350	0.269316	0.00844707	0.280643	0.00914327	0.332377	0.178012	0.543309	0.00121755	linear	4cm	Host	4cmhost	1	Young	6.7928	198.886	4.50806	105.603	3.57143	0.7	0.17	345.641	61913.5	345.64	0.572377	23607.9	64853.3	0.318435	0.7866	0.0504682	1.09971	0.36402	28.7438	345.64	0.99918	3.71311	118.384	3.56325	109.37	3.00863	0.00558263	0.0125445	0.0006962	18.0186	-1.57781	-0.0906723	0.00431969	3.54785	79.7159
351	0.215042	0.00614235	0.227628	0.00676592	0.332565	0.169357	0.55933	0.000930603	linear	4cm	Host	4cmhost	1	Young	6.7928	198.886	4.50806	105.603	3.57143	0.7	0.17	345.641	61913.5	345.644	0.671439	21938.1	54611.4	0.309803	0.716061	0.0370249	1.10082	0.401713	20.4157	345.644	0.999343	4.65025	162.804	4.39313	147.8	3.00693	0.00558268	0.0135166	0.00062357	21.6762	-1.01498	-0.0915866	0.00407162	4.37525	73.9831
352	0.227951	0.00581035	0.237949	0.00701946	0.331903	0.188129	0.546885	0.0017769	linear	4cm	Host	4cmhost	1	Young	6.7928	198.886	4.50806	105.603	3.57143	0.7	0.17	345.641	61913.5	345.641	0.680461	25747.5	63585.9	0.318811	0.734427	0.0360009	1.101	0.404925	45.7508	345.641	0.999764	4.38691	172.107	4.20258	142.461	3.01293	0.00558264	0.0117749	0.00120911	9.73849	9.37666	-0.0917342	0.00741222	4.17143	84.9264
353	0.270322	0.0082897	0.282823	0.00887392	0.330898	0.193617	0.546739	0.000978877	linear	4cm	Host	4cmhost	1	Young	6.7928	198.886	4.50806	105.603	3.57143	0.7	0.17	345.641	61913.5	345.643	0.598628	22511.3	60116	0.326723	0.789602	0.0496301	1.09952	0.374464	22.0358	345.643	1.00009	3.69929	120.632	3.53578	112.69	3.02208	0.00558266	0.0134799	0.00058422	23.0733	-0.918755	-0.0905129	0.00344916	3.52358	74.1847
354	0.230971	0.00621685	0.237077	0.0100415	0.331385	0.179159	0.559562	0.0060018	linear	4cm	Host	4cmhost	1	Young	6.7928	198.886	4.50806	105.603	3.57143	0.7	0.17	345.641	61913.5	345.643	0.637246	24022.9	61721	0.313446	0.73942	0.0419954	1.09953	0.389218	144.181	345.643	1.00019	4.32955	160.853	4.21804	99.5867	3.01764	0.00558267	0.0121078	0.00382465	3.16573	1.40164	-0.0905166	0.0246908	4.11389	82.5914
355	0.231844	0.00447509	0.240066	0.00795024	0.33241	0.180276	0.570388	0.0053484	linear	4cm	Host	4cmhost	1	Young	6.7928	198.886	4.50806	105.603	3.57143	0.7	0.17	345.641	61913.5	345.642	0.649756	21295	54068.9	0.310707	0.740626	0.0313653	1.09945	0.39385	113.894	345.642	1.00137	4.31325	223.459	4.16552	125.782	3.00833	0.00558265	0.0135704	0.00347515	3.90498	1.54616	-0.0904579	0.0217933	4.07474	73.6898
356	0.242618	0.00510667	0.249457	0.00850875	0.332462	0.185529	0.601612	0.00508023	linear	4cm	Host	4cmhost	1	Young	6.7928	198.886	4.50806	105.603	3.57143	0.7	0.17	345.641	61913.5	345.642	0.66967	24263.7	60496.1	0.323362	0.753919	0.0350304	1.09941	0.401079	123.265	345.642	1.00064	4.12171	195.822	4.00871	117.526	3.00786	0.00558266	0.0119192	0.00340208	3.50351	1.46371	-0.0904246	0.0199587	3.9287	83.898
357	0.207806	0.00211039	0.217204	0.00667581	0.33077	0.192058	0.503479	0.00558651	linear	4cm	Host	4cmhost	1	Young	6.7928	198.886	4.50806	105.603	3.57143	0.7	0.17	345.641	61913.5	345.643	0.817223	25882.2	57553	0.328658	0.707811	0.0188045	1.10123	0.44971	144.591	345.643	1.00037	4.81218	473.846	4.60397	149.795	3.02325	0.00558267	0.0149845	0.00456542	3.28218	1.43209	-0.0919272	0.0250752	4.48852	66.7356
358	0.275318	0.00345484	0.278534	0.0103952	0.33256	0.192684	0.507192	0.0109153	linear	4cm	Host	4cmhost	1	Young	6.7928	198.886	4.50806	105.603	3.57143	0.7	0.17	345.641	61913.5	345.642	0.635838	25990.3	66865.9	0.327662	0.793871	0.0312279	1.0997	0.388692	283.691	345.642	1.0009	3.63216	289.449	3.59023	96.1982	3.00698	0.00558266	0.0141313	0.00694036	2.0361	1.22638	-0.0906607	0.0377106	3.45484	70.7649
359	0.230193	0.00480748	0.236401	0.00960383	0.325144	0.206568	0.587796	0.00723858	linear	4cm	Host	4cmhost	1	Young	6.7928	198.886	4.50806	105.603	3.57143	0.7	0.17	345.641	61913.5	345.641	0.66261	22625.1	56770.6	0.318732	0.745519	0.0359382	1.10029	0.398536	163.774	345.641	0.999712	4.34418	208.009	4.2301	104.125	3.07556	0.00558264	0.0134466	0.00479635	2.8035	1.34324	-0.0911463	0.0297102	4.10442	74.3684
360	0.254706	0.00369917	0.262395	0.0078697	0.324319	0.153477	0.580429	0.00615516	linear	4cm	Host	4cmhost	1	Young	6.7928	198.886	4.50806	105.603	3.57143	0.7	0.17	345.641	61913.5	345.641	0.677567	22090.4	54692.9	0.331517	0.778095	0.0289301	1.10018	0.403899	135.97	345.641	1.00148	3.9261	270.331	3.81105	127.07	3.08338	0.00558263	0.0138442	0.00417053	3.31952	1.43324	-0.0910613	0.02292	3.7237	72.2326
361	0.253671	0.00748179	0.270369	0.00897351	0.332827	0.190216	0.51869	0.00240256	linear	4cm	Host	4cmhost	1	Young	6.7928	198.886	4.50806	105.603	3.57143	0.7	0.17	345.641	61913.5	345.644	0.620887	19987.8	52180.2	0.324059	0.771874	0.0460164	1.1003	0.383054	48.0219	345.644	0.999903	3.94211	133.658	3.69865	111.439	3.00456	0.00558269	0.0191006	0.00149172	12.8044	-5.98115	-0.0911556	0.00880796	3.66607	52.3545
362	0.261616	0.00754647	0.276737	0.00870181	0.327375	0.195128	0.594113	0.00189798	linear	4cm	Host	4cmhost	1	Young	6.7928	198.886	4.50806	105.603	3.57143	0.7	0.17	345.641	61913.5	345.639	0.608725	23894.2	63147	0.326098	0.785104	0.0466898	1.09986	0.37839	45.3507	345.639	0.9994	3.8224	132.512	3.61354	114.919	3.0546	0.00558261	0.017019	0.00115534	14.7307	-2.96299	-0.0907965	0.00681171	3.58892	58.7579
363	0.28593	0.00910781	0.306839	0.0101729	0.326391	0.141712	0.593169	0.00228192	linear	4cm	Host	4cmhost	1	Young	6.7928	198.886	4.50806	105.603	3.57143	0.7	0.17	345.641	61913.5	345.642	0.466763	17493.5	54971.8	0.297376	0.814908	0.055811	1.10134	0.318227	39.9187	345.642	0.999182	3.49736	109.796	3.25904	98.3004	3.06381	0.00558265	0.0231909	0.00106509	21.7737	-0.996456	-0.0920174	0.00738197	3.23498	43.1203
364	0.226332	0.00155949	0.232686	0.00714308	0.331702	0.155948	0.556349	0.00828091	linear	4cm	Host	4cmhost	1	Young	6.7928	198.886	4.50806	105.603	3.57143	0.7	0.17	345.641	61913.5	345.641	0.674273	21122.8	52449.5	0.306041	0.734359	0.0172383	1.09893	0.402726	174.916	345.641	1.00045	4.41829	641.235	4.29764	139.996	3.01475	0.00558264	0.0146349	0.00558359	2.62106	1.30881	-0.0900209	0.0343653	4.14995	68.3298
365	0.209661	0.00613529	0.223459	0.00687434	0.329721	0.215868	0.577073	0.00098615	linear	4cm	Host	4cmhost	1	Young	6.7928	198.886	4.50806	105.603	3.57143	0.7	0.17	345.641	61913.5	345.642	0.749914	24590.5	57381.6	0.326367	0.711646	0.0374398	1.09854	0.428543	24.2499	345.642	0.998576	4.7696	162.991	4.47509	145.469	3.03287	0.00558265	0.0147841	0.00073905	20.0043	-1.25883	-0.0897002	0.00439372	4.45543	67.64
366	0.251929	0.00859854	0.264983	0.0100288	0.327572	0.207737	0.540528	0.00215999	linear	4cm	Host	4cmhost	1	Young	6.7928	198.886	4.50806	105.603	3.57143	0.7	0.17	345.641	61913.5	345.642	0.662179	23701.8	59495.4	0.339667	0.772446	0.0530899	1.10149	0.39838	51.1956	345.642	0.998875	3.96937	116.299	3.77383	99.7128	3.05276	0.00558266	0.015214	0.00143026	10.6372	50.167	-0.0921356	0.00808552	3.74331	65.729
367	0.259222	0.00833859	0.275409	0.00934496	0.332853	0.191021	0.547077	0.00177862	linear	4cm	Host	4cmhost	1	Young	6.7928	198.886	4.50806	105.603	3.57143	0.7	0.17	345.641	61913.5	345.64	0.565841	20501.9	56734.4	0.313114	0.777738	0.0502107	1.09958	0.361366	36.465	345.64	1.00041	3.8577	119.924	3.63096	107.01	3.00433	0.00558263	0.0179656	0.00100637	17.8519	-1.62134	-0.0905658	0.00641666	3.60766	55.6619
368	0.246965	0.00881546	0.262544	0.00948023	0.316223	0.190812	0.524037	0.00120204	linear	4cm	Host	4cmhost	1	Young	6.7928	198.886	4.50806	105.603	3.57143	0.7	0.17	345.641	61913.5	345.642	0.553777	21746.4	61015.7	0.312892	0.778412	0.0550981	1.10094	0.356407	26.1401	345.642	1.00066	4.04916	113.437	3.80889	105.483	3.16233	0.00558265	0.016781	0.00066477	25.2434	-0.760724	-0.0916889	0.00455757	3.79153	59.5911
371	0.224707	0.000577798	0.228771	0.00626656	0.332444	0.160159	0.515184	0.00781459	linear	4cm	Host	4cmhost	1	Young	6.7928	198.886	4.50806	105.603	3.57143	0.7	0.17	345.641	61913.5	345.64	0.727966	26425.3	62725.4	0.313894	0.729312	0.011484	1.10156	0.421285	206.503	345.64	1.00114	4.45024	1730.71	4.37118	159.577	3.00803	0.00558262	0.0118786	0.00568876	2.08808	1.23841	-0.0921957	0.0330307	4.2268	84.1851
372	0.226776	0.00556234	0.236148	0.00745522	0.318072	0.187453	0.57408	0.0028981	linear	4cm	Host	4cmhost	1	Young	6.7928	198.886	4.50806	105.603	3.57143	0.7	0.17	345.641	61913.5	345.642	0.653147	25523.1	64600.2	0.317612	0.747134	0.0370714	1.0993	0.395093	73.9685	345.642	0.998742	4.40964	179.78	4.23463	134.134	3.14394	0.00558266	0.0122701	0.00189288	6.48224	2.41273	-0.0903285	0.0121236	4.18329	81.4989
373	0.277509	0.00702276	0.288557	0.00981452	0.329706	0.156995	0.538442	0.00513246	linear	4cm	Host	4cmhost	1	Young	6.7928	198.886	4.50806	105.603	3.57143	0.7	0.17	345.641	61913.5	345.64	0.543942	21542	61145.4	0.31153	0.799881	0.0458952	1.10041	0.352307	110.563	345.64	0.999484	3.60349	142.394	3.46552	101.89	3.03301	0.00558263	0.0161805	0.00279176	5.79579	2.12251	-0.0912488	0.0174758	3.40496	61.8029
374	0.227217	0.00507205	0.237605	0.00796554	0.330685	0.178345	0.530961	0.00456	linear	4cm	Host	4cmhost	1	Young	6.7928	198.886	4.50806	105.603	3.57143	0.7	0.17	345.641	61913.5	345.642	0.634537	23944.7	61680.5	0.30695	0.736849	0.0341638	1.10086	0.388206	109.188	345.642	1.00116	4.40108	197.159	4.20867	125.541	3.02403	0.00558265	0.014948	0.00289349	5.16608	1.89865	-0.0916189	0.0188301	4.12942	66.8986
375	0.32515	0.00713529	0.334713	0.0107884	0.326814	0.165152	0.53482	0.00722531	linear	4cm	Host	4cmhost	1	Young	6.7928	198.886	4.50806	105.603	3.57143	0.7	0.17	345.641	61913.5	345.642	0.505598	19859.7	59139.2	0.316575	0.846244	0.0487753	1.09889	0.335812	143.492	345.642	1.00122	3.0755	140.148	2.98763	92.6922	3.05984	0.00558265	0.0167883	0.00365311	4.59562	1.70516	-0.0899871	0.0211304	2.9245	59.5653
376	0.230433	0.00372452	0.241186	0.00764041	0.325242	0.181074	0.55901	0.00629834	linear	4cm	Host	4cmhost	1	Young	6.7928	198.886	4.50806	105.603	3.57143	0.7	0.17	345.641	61913.5	345.641	0.621734	18985.2	49521	0.304299	0.748226	0.0282938	1.10187	0.383376	119.575	345.641	1.00005	4.33966	268.491	4.14618	130.883	3.07463	0.00558263	0.0170513	0.00391589	4.3544	1.67383	-0.0924506	0.0254494	4.04066	58.6464
377	0.229272	0.00476218	0.242697	0.00914111	0.329515	0.211769	0.5359	0.00627163	linear	4cm	Host	4cmhost	1	Young	6.7928	198.886	4.50806	105.603	3.57143	0.7	0.17	345.641	61913.5	345.643	0.698213	20138	48980.3	0.326345	0.744176	0.0346089	1.0999	0.411146	126.298	345.643	0.999081	4.36163	209.988	4.12036	109.396	3.03476	0.00558267	0.0196966	0.00437893	4.49805	1.69076	-0.0908283	0.0251904	4.01657	50.7701
378	0.218268	0.0048936	0.226848	0.00617667	0.332368	0.174466	0.541028	0.00177331	linear	4cm	Host	4cmhost	1	Young	6.7928	198.886	4.50806	105.603	3.57143	0.7	0.17	345.641	61913.5	345.642	0.72355	28134.2	67017.8	0.319541	0.718753	0.0306903	1.10085	0.419802	49.8907	345.642	0.999644	4.58152	204.349	4.40824	161.9	3.00871	0.00558265	0.0103533	0.00128307	8.06917	3.83447	-0.0916089	0.00775654	4.37405	96.5875
379	0.215026	0.00711786	0.224972	0.00885233	0.332087	0.165726	0.532845	0.00271186	linear	4cm	Host	4cmhost	1	Young	6.7928	198.886	4.50806	105.603	3.57143	0.7	0.17	345.641	61913.5	345.642	0.639587	23095.2	59204.8	0.306171	0.715869	0.0441333	1.10008	0.39009	62.631	345.642	1.00216	4.6506	140.492	4.445	112.965	3.01126	0.00558265	0.0126579	0.00173447	7.29783	2.9755	-0.0909754	0.0119106	4.39205	79.0023
380	0.245693	0.00685444	0.260022	0.00923531	0.331987	0.169793	0.534974	0.00369938	linear	4cm	Host	4cmhost	1	Young	6.7928	198.886	4.50806	105.603	3.57143	0.7	0.17	345.641	61913.5	345.643	0.643586	19054.4	48660.9	0.325091	0.762226	0.0437572	1.09989	0.391574	70.4894	345.643	1.00074	4.07012	145.891	3.84583	108.28	3.01217	0.00558266	0.0180284	0.00238087	7.57218	3.20166	-0.0908143	0.0140276	3.79188	55.4681
381	0.248234	0.00558072	0.26123	0.00917293	0.323994	0.192589	0.566136	0.00542867	linear	4cm	Host	4cmhost	1	Young	6.7928	198.886	4.50806	105.603	3.57143	0.7	0.17	345.641	61913.5	345.641	0.661709	20634.4	51818	0.331544	0.773359	0.0391903	1.10019	0.39821	112.018	345.641	1.00063	4.02846	179.188	3.82804	109.016	3.08648	0.00558264	0.0184247	0.00359221	5.12906	1.87644	-0.0910648	0.0203581	3.75011	54.2751
382	0.227994	0.0050716	0.240888	0.00853723	0.325806	0.191228	0.569409	0.00500138	linear	4cm	Host	4cmhost	1	Young	6.7928	198.886	4.50806	105.603	3.57143	0.7	0.17	345.641	61913.5	345.642	0.692935	20184.2	49312.8	0.325878	0.744887	0.0355324	1.09973	0.40931	100.949	345.642	0.999946	4.38608	197.176	4.15131	117.134	3.06931	0.00558266	0.0178954	0.00346563	5.16367	1.88064	-0.0906845	0.02034	4.06687	55.8803
383	0.230154	0.00674679	0.24282	0.00706016	0.329635	0.197075	0.541753	0.000441878	linear	4cm	Host	4cmhost	1	Young	6.7928	198.886	4.50806	105.603	3.57143	0.7	0.17	345.641	61913.5	345.64	0.742119	23388.8	54905.1	0.338784	0.740725	0.0404872	1.09969	0.425986	10.335	345.64	0.998639	4.34492	148.219	4.11828	141.64	3.03366	0.00558262	0.0131079	0.00031337	41.8288	-0.358158	-0.0906569	0.00181647	4.1108	76.29
384	0.247031	0.00713573	0.259331	0.00743291	0.332403	0.155431	0.583374	0.000562528	linear	4cm	Host	4cmhost	1	Young	6.7928	198.886	4.50806	105.603	3.57143	0.7	0.17	345.641	61913.5	345.642	0.557385	23598.2	65935.5	0.299316	0.760253	0.0423883	1.10116	0.357898	13.2746	345.642	0.999205	4.04807	140.14	3.85608	134.537	3.0084	0.00558265	0.0128625	0.00029718	43.2819	-0.336003	-0.0918666	0.00216446	3.84773	77.7452
385	0.25745	0.00788133	0.27049	0.00819375	0.332311	0.182041	0.59766	0.000537991	linear	4cm	Host	4cmhost	1	Young	6.7928	198.886	4.50806	105.603	3.57143	0.7	0.17	345.641	61913.5	345.642	0.607949	22768.4	60219.6	0.321529	0.773578	0.0466993	1.10017	0.37809	12.2492	345.642	1.00167	3.88425	126.882	3.69699	122.044	3.00923	0.00558266	0.013578	0.00031242	43.4607	-0.338172	-0.0910494	0.001985	3.68966	73.6486
386	0.273607	0.00811942	0.28716	0.00850259	0.331995	0.159167	0.587153	0.000670528	linear	4cm	Host	4cmhost	1	Young	6.7928	198.886	4.50806	105.603	3.57143	0.7	0.17	345.641	61913.5	345.642	0.584383	21910.2	59403.2	0.322774	0.792592	0.0482161	1.10033	0.36884	14.6914	345.642	1.00053	3.65488	123.162	3.48238	117.611	3.01209	0.00558266	0.0142235	0.00038317	37.1207	-0.41931	-0.0911856	0.00232959	3.47427	70.306
387	0.241545	0.00731473	0.254582	0.00768189	0.325507	0.155343	0.545998	0.000595175	linear	4cm	Host	4cmhost	1	Young	6.7928	198.886	4.50806	105.603	3.57143	0.7	0.17	345.641	61913.5	345.64	0.633367	22399.2	57764.5	0.322068	0.760456	0.0444032	1.1009	0.387768	13.3314	345.64	1.00006	4.14002	136.71	3.92801	130.176	3.07213	0.00558263	0.0136322	0.00036716	37.1287	-0.41618	-0.0916489	0.0023324	3.91885	73.3559
388	0.232932	0.00616776	0.245775	0.00653567	0.321038	0.184048	0.563985	0.000593781	linear	4cm	Host	4cmhost	1	Young	6.7928	198.886	4.50806	105.603	3.57143	0.7	0.17	345.641	61913.5	345.64	0.636016	22514.5	57913.8	0.31623	0.753398	0.0381796	1.09954	0.388759	13.3687	345.64	0.999748	4.2931	162.133	4.06876	153.007	3.1149	0.00558262	0.0134368	0.00036791	36.5219	-0.433582	-0.0905311	0.00241013	4.05896	74.4226
389	0.253035	0.00733555	0.264859	0.0104844	0.331443	0.15118	0.539435	0.00495304	linear	4cm	Host	4cmhost	1	Young	6.7928	198.886	4.50806	105.603	3.57143	0.7	0.17	345.641	61913.5	345.64	0.635749	22823.7	58724.2	0.328851	0.771026	0.0477392	1.10073	0.388659	113.047	345.64	1.00024	3.95202	136.322	3.77559	95.3798	3.01711	0.00558262	0.016777	0.00314885	5.32799	1.95149	-0.0915114	0.0183574	3.70628	59.6053
390	0.229771	0.00324563	0.233823	0.00929516	0.320849	0.156966	0.540659	0.00904831	linear	4cm	Host	4cmhost	1	Young	6.7928	198.886	4.50806	105.603	3.57143	0.7	0.17	345.641	61913.5	345.643	0.668581	24925.5	62206.7	0.317465	0.749042	0.0289202	1.1003	0.400688	225.534	345.643	1.00068	4.35216	308.107	4.27674	107.583	3.11673	0.00558267	0.0131003	0.00604953	2.16551	1.24596	-0.0911605	0.0372556	4.11741	76.3341
391	0.250837	0.00666393	0.261795	0.00805258	0.333192	0.208442	0.559933	0.00230979	linear	4cm	Host	4cmhost	1	Young	6.7928	198.886	4.50806	105.603	3.57143	0.7	0.17	345.641	61913.5	345.641	0.601201	21780.4	58008.6	0.312733	0.764518	0.0411198	1.10155	0.375469	50.3083	345.641	1.00122	3.98665	150.062	3.81978	124.184	3.00127	0.00558263	0.0132678	0.00138865	9.55445	8.38773	-0.0921851	0.00874573	3.78638	75.3705
392	0.266551	0.00761304	0.277601	0.00909304	0.333108	0.14325	0.534579	0.00248902	linear	4cm	Host	4cmhost	1	Young	6.7928	198.886	4.50806	105.603	3.57143	0.7	0.17	345.641	61913.5	345.642	0.59461	21328.7	57198.7	0.321431	0.783374	0.0467554	1.09971	0.372887	53.0875	345.642	0.999581	3.75163	131.354	3.60229	109.974	3.00203	0.00558265	0.013539	0.00148	9.14799	5.863	-0.090669	0.0088865	3.57028	73.8606
393	0.243569	0.00357012	0.248405	0.00832277	0.333199	0.151557	0.510831	0.00770682	linear	4cm	Host	4cmhost	1	Young	6.7928	198.886	4.50806	105.603	3.57143	0.7	0.17	345.641	61913.5	345.641	0.61668	23643.5	61983.5	0.30525	0.754843	0.0279943	1.09984	0.381448	182.216	345.641	0.998853	4.10561	280.103	4.02568	120.152	3.00121	0.00558264	0.0125428	0.00475265	2.63912	1.31505	-0.0907779	0.0300916	3.90454	79.7269
394	0.233398	0.00430089	0.24491	0.00712774	0.332727	0.196423	0.560233	0.00376171	linear	4cm	Host	4cmhost	1	Young	6.7928	198.886	4.50806	105.603	3.57143	0.7	0.17	345.641	61913.5	345.64	0.75148	22750.1	53023.8	0.335863	0.74361	0.0294495	1.10132	0.429054	85.5792	345.64	1.00017	4.28453	232.51	4.08313	140.297	3.00547	0.00558262	0.0152737	0.00282685	5.40308	1.98841	-0.0920006	0.0151272	4.02137	65.472
395	0.221311	0.00440699	0.230459	0.00681566	0.326887	0.178417	0.509694	0.00368312	linear	4cm	Host	4cmhost	1	Young	6.7928	198.886	4.50806	105.603	3.57143	0.7	0.17	345.641	61913.5	345.641	0.653975	25068.1	63400.1	0.306998	0.730684	0.0299184	1.10025	0.395396	92.329	345.641	0.999066	4.51853	226.912	4.33917	146.721	3.05916	0.00558264	0.0128311	0.00240867	5.32706	1.94317	-0.0911153	0.0157303	4.27091	77.9355
396	0.234306	0.0062097	0.244054	0.00925207	0.327108	0.16319	0.507954	0.00428707	linear	4cm	Host	4cmhost	1	Young	6.7928	198.886	4.50806	105.603	3.57143	0.7	0.17	345.641	61913.5	345.641	0.709661	22912.5	55199	0.335407	0.749572	0.0414905	1.09919	0.415089	98.2274	345.641	1.0003	4.26792	161.038	4.09745	108.084	3.05709	0.00558263	0.0140351	0.00304237	4.6132	1.71316	-0.0902375	0.0172628	4.02672	71.2501
398	0.228892	0.00606908	0.240707	0.00871916	0.333168	0.182504	0.503642	0.00369876	linear	4cm	Host	4cmhost	1	Young	6.7928	198.886	4.50806	105.603	3.57143	0.7	0.17	345.641	61913.5	345.643	0.71648	19357.2	46374.2	0.330592	0.737123	0.0393207	1.10099	0.417413	71.5976	345.643	0.99952	4.36887	164.77	4.15443	114.69	3.00149	0.00558266	0.0155138	0.00265008	5.85407	2.15982	-0.0917306	0.0151337	4.09156	64.4589
399	0.251699	0.004169	0.259891	0.00923473	0.333183	0.148587	0.502611	0.00717807	linear	4cm	Host	4cmhost	1	Young	6.7928	198.886	4.50806	105.603	3.57143	0.7	0.17	345.641	61913.5	345.643	0.705722	20978.8	50705.5	0.336089	0.766884	0.0320678	1.09922	0.413738	150.587	345.643	1.00011	3.973	239.866	3.84777	108.287	3.00135	0.00558268	0.0153701	0.00506573	3.03413	1.37719	-0.0902679	0.0268772	3.74435	65.0615
400	0.236823	0.005762	0.249327	0.0101576	0.332195	0.166101	0.525601	0.00710676	linear	4cm	Host	4cmhost	1	Young	6.7928	198.886	4.50806	105.603	3.57143	0.7	0.17	345.641	61913.5	345.642	0.618504	19200.2	50243.1	0.312069	0.751627	0.0402016	1.10026	0.382146	136.451	345.642	0.999422	4.22256	173.551	4.0108	98.4485	3.01028	0.00558266	0.0196108	0.0043956	4.46145	1.68502	-0.0911216	0.0277138	3.89964	50.9924
401	0.250645	0.00562212	0.261428	0.00971571	0.332274	0.163802	0.52311	0.00646778	linear	4cm	Host	4cmhost	1	Young	6.7928	198.886	4.50806	105.603	3.57143	0.7	0.17	345.641	61913.5	345.643	0.632919	21729.2	56060.8	0.321496	0.767613	0.0391404	1.09969	0.3876	140.539	345.643	0.998724	3.98971	177.869	3.82514	102.926	3.00956	0.00558268	0.0172508	0.00409359	4.2141	1.61814	-0.0906496	0.0241429	3.73279	57.9684
402	0.233738	0.00692615	0.248044	0.00805753	0.319088	0.16111	0.577108	0.00189614	linear	4cm	Host	4cmhost	1	Young	6.7928	198.886	4.50806	105.603	3.57143	0.7	0.17	345.641	61913.5	345.641	0.596681	21965.1	58777.1	0.310972	0.758304	0.044057	1.10007	0.373701	41.6488	345.641	1.00102	4.27829	144.38	4.03154	124.108	3.13393	0.00558264	0.0162021	0.00113138	14.3207	-3.30291	-0.0909707	0.00758638	4.00096	61.7202
403	0.254317	0.00683066	0.2649	0.00984421	0.329499	0.159364	0.539933	0.0055456	linear	4cm	Host	4cmhost	1	Young	6.7928	198.886	4.50806	105.603	3.57143	0.7	0.17	345.641	61913.5	345.642	0.543413	19745	56080.1	0.301642	0.774032	0.0449384	1.09986	0.352085	109.498	345.642	0.999235	3.9321	146.399	3.77501	101.583	3.03491	0.00558265	0.0161286	0.00301355	5.35203	1.94519	-0.0907903	0.0205054	3.6976	62.0017
404	0.239085	0.0075518	0.254999	0.0081769	0.327609	0.180506	0.546749	0.00112001	linear	4cm	Host	4cmhost	1	Young	6.7928	198.886	4.50806	105.603	3.57143	0.7	0.17	345.641	61913.5	345.641	0.559236	19277.1	53747.5	0.301057	0.757401	0.045852	1.10104	0.35866	21.5905	345.641	1.00087	4.18261	132.419	3.92158	122.296	3.05242	0.00558264	0.017034	0.0006251	27.2501	-0.666333	-0.0917705	0.00437301	3.90443	58.7061
405	0.242451	0.0071366	0.252677	0.00778256	0.326375	0.159159	0.548823	0.00102855	linear	4cm	Host	4cmhost	1	Young	6.7928	198.886	4.50806	105.603	3.57143	0.7	0.17	345.641	61913.5	345.643	0.62906	29340.7	75982.7	0.319963	0.759235	0.0436344	1.09982	0.386149	30.1783	345.643	1.00035	4.12454	140.123	3.95762	128.492	3.06396	0.00558268	0.0112546	0.00064596	17.423	-1.72012	-0.0907627	0.00405411	3.94158	88.853
406	0.255527	0.00710524	0.271818	0.0077726	0.326455	0.188712	0.559863	0.0011527	linear	4cm	Host	4cmhost	1	Young	6.7928	198.886	4.50806	105.603	3.57143	0.7	0.17	345.641	61913.5	345.643	0.579703	18957.3	51659.1	0.313469	0.779157	0.0435078	1.10029	0.36697	21.8521	345.643	0.998769	3.91348	140.741	3.67893	128.657	3.06321	0.00558268	0.0174437	0.00066736	26.1384	-0.723358	-0.0911473	0.0042228	3.6634	57.3273
407	0.267516	0.00604214	0.282087	0.00724182	0.324816	0.195081	0.555371	0.0020683	linear	4cm	Host	4cmhost	1	Young	6.7928	198.886	4.50806	105.603	3.57143	0.7	0.17	345.641	61913.5	345.641	0.580038	18127.5	49379.8	0.315696	0.7939	0.0383191	1.09913	0.367104	37.4932	345.641	0.999314	3.73809	165.504	3.54501	138.087	3.07867	0.00558265	0.0166393	0.00119968	13.8698	-3.98554	-0.0901894	0.00727877	3.5192	60.0987
408	0.284037	0.00788344	0.29434	0.00988809	0.328218	0.154257	0.574518	0.0035518	linear	4cm	Host	4cmhost	1	Young	6.7928	198.886	4.50806	105.603	3.57143	0.7	0.17	345.641	61913.5	345.643	0.564404	21210.9	58791.8	0.322959	0.806759	0.0499001	1.10075	0.360779	75.3367	345.643	0.999781	3.52067	126.848	3.39743	101.132	3.04676	0.00558267	0.0138548	0.00200465	6.91133	2.72164	-0.0915271	0.0119231	3.35692	72.1772
409	0.216437	0.0069572	0.226618	0.0077455	0.32555	0.190562	0.541528	0.00120042	linear	4cm	Host	4cmhost	1	Young	6.7928	198.886	4.50806	105.603	3.57143	0.7	0.17	345.641	61913.5	345.64	0.656953	26547.9	66958.7	0.312792	0.723735	0.0428228	1.09725	0.396482	31.8687	345.64	0.998731	4.62028	143.736	4.41271	129.107	3.07172	0.00558263	0.0113814	0.0007883	14.4379	-3.57538	-0.0886339	0.0052692	4.38946	87.8625
410	0.256473	0.0063708	0.266214	0.00720336	0.32539	0.152927	0.539759	0.0011743	linear	4cm	Host	4cmhost	1	Young	6.7928	198.886	4.50806	105.603	3.57143	0.7	0.17	345.641	61913.5	345.643	0.709169	27744.2	66866.4	0.345728	0.777427	0.0395811	1.10007	0.41492	32.5801	345.643	0.999644	3.89905	156.966	3.75638	138.824	3.07324	0.00558266	0.0109153	0.00083256	13.1105	-5.19171	-0.0909662	0.00439174	3.73988	91.6145
411	0.268545	0.00404164	0.275494	0.00798138	0.330662	0.193654	0.562882	0.00631933	linear	4cm	Host	4cmhost	1	Young	6.7928	198.886	4.50806	105.603	3.57143	0.7	0.17	345.641	61913.5	345.642	0.623442	24127.8	62828.8	0.321078	0.787732	0.0301455	1.10021	0.384025	152.472	345.642	1.00068	3.72377	247.424	3.62984	125.292	3.02424	0.00558265	0.0132683	0.00393974	3.36782	1.4425	-0.0910855	0.0224238	3.54845	75.3674
412	0.279568	0.00623805	0.292471	0.00759629	0.331057	0.156296	0.53949	0.00228766	linear	4cm	Host	4cmhost	1	Young	6.7928	198.886	4.50806	105.603	3.57143	0.7	0.17	345.641	61913.5	345.641	0.593728	23549.1	63212.3	0.322619	0.800291	0.039011	1.09897	0.37254	53.8724	345.641	1.00021	3.57695	160.307	3.41914	131.643	3.02063	0.00558265	0.0151907	0.00135824	11.1841	-139.555	-0.0900535	0.00776113	3.39261	65.8299
413	0.250531	0.00877621	0.264101	0.0105579	0.331426	0.168211	0.535367	0.00297777	linear	4cm	Host	4cmhost	1	Young	6.7928	198.886	4.50806	105.603	3.57143	0.7	0.17	345.641	61913.5	345.641	0.598346	21771	58156.4	0.32122	0.767854	0.0539784	1.09773	0.374353	64.8291	345.641	0.999082	3.99152	113.944	3.78643	94.7158	3.01726	0.00558263	0.0165478	0.00178169	9.28768	5.77606	-0.0890288	0.0111494	3.74421	60.4311
414	0.230891	0.00606221	0.241558	0.00811498	0.332044	0.175733	0.512883	0.0030173	linear	4cm	Host	4cmhost	1	Young	6.7928	198.886	4.50806	105.603	3.57143	0.7	0.17	345.641	61913.5	345.642	0.680335	27200.7	67182.1	0.322489	0.739749	0.0386126	1.09818	0.404881	82.0727	345.642	0.998382	4.33105	164.956	4.13979	123.229	3.01165	0.00558265	0.0136843	0.00205277	6.66626	2.47513	-0.0894026	0.0123369	4.08872	73.0764
415	0.266213	0.00641922	0.278364	0.00889463	0.332747	0.176147	0.528864	0.00387082	linear	4cm	Host	4cmhost	1	Young	6.7928	198.886	4.50806	105.603	3.57143	0.7	0.17	345.641	61913.5	345.641	0.639506	24005.1	61542	0.331375	0.784728	0.0414526	1.10164	0.39006	92.9194	345.641	0.998291	3.75639	155.782	3.59242	112.427	3.00529	0.00558263	0.0160218	0.00247541	6.47239	2.48241	-0.0922636	0.0137149	3.54315	62.4149
416	0.234777	0.00656197	0.248012	0.00927103	0.33268	0.147402	0.52544	0.00406725	linear	4cm	Host	4cmhost	1	Young	6.7928	198.886	4.50806	105.603	3.57143	0.7	0.17	345.641	61913.5	345.643	0.666066	22174.9	55467.3	0.324015	0.746893	0.0423507	1.10006	0.399784	90.191	345.643	0.997817	4.25936	152.393	4.03206	107.863	3.00589	0.00558267	0.0173023	0.00270906	6.38681	2.38629	-0.0909592	0.0161348	3.96701	57.796
417	0.255929	0.00754364	0.27093	0.0102934	0.322851	0.170874	0.531874	0.0047709	linear	4cm	Host	4cmhost	1	Young	6.7928	198.886	4.50806	105.603	3.57143	0.7	0.17	345.641	61913.5	345.642	0.576368	19897.3	54419.1	0.318346	0.784434	0.049708	1.09886	0.36563	94.9279	345.642	1.00097	3.90733	132.562	3.69099	97.1496	3.0974	0.00558265	0.0197719	0.00274976	7.19041	2.8321	-0.0899678	0.0173046	3.62712	50.5768
418	0.208555	0.0031464	0.217853	0.00561109	0.332585	0.146649	0.553416	0.00322257	linear	4cm	Host	4cmhost	1	Young	6.7928	198.886	4.50806	105.603	3.57143	0.7	0.17	345.641	61913.5	345.642	0.764824	24147.9	55721.1	0.31806	0.705183	0.0219796	1.09994	0.433371	77.8183	345.642	1.00043	4.7949	317.824	4.59025	178.218	3.00675	0.00558266	0.0125206	0.00246469	5.07998	1.85721	-0.0908584	0.0145768	4.52334	79.8686
419	0.299221	0.00859971	0.310241	0.0105166	0.329767	0.14267	0.5692	0.0038339	linear	4cm	Host	4cmhost	1	Young	6.7928	198.886	4.50806	105.603	3.57143	0.7	0.17	345.641	61913.5	345.642	0.499995	20275.9	60828	0.309349	0.820631	0.0537112	1.10074	0.333331	77.7356	345.642	1.00101	3.34201	116.283	3.2233	95.0878	3.03244	0.00558266	0.0148539	0.00191689	7.74896	3.43899	-0.0915241	0.012207	3.18395	67.3224
420	0.262399	0.00474906	0.268899	0.0104325	0.331536	0.207631	0.532206	0.00955266	linear	4cm	Host	4cmhost	1	Young	6.7928	198.886	4.50806	105.603	3.57143	0.7	0.17	345.641	61913.5	345.642	0.594956	23248.3	62323.9	0.314544	0.78154	0.0367012	1.09951	0.373024	222.083	345.642	1.00269	3.81099	210.568	3.71887	95.8543	3.01626	0.00558265	0.0160527	0.00568344	2.82446	1.34339	-0.0905011	0.0343063	3.59129	62.295
421	0.227672	0.00295491	0.234631	0.00927109	0.331314	0.138818	0.550711	0.00953082	linear	4cm	Host	4cmhost	1	Young	6.7928	198.886	4.50806	105.603	3.57143	0.7	0.17	345.641	61913.5	345.641	0.662711	23447.8	58829.5	0.310077	0.737944	0.0265253	1.10096	0.398573	223.477	345.641	0.9987	4.39228	338.42	4.26201	107.862	3.01828	0.00558264	0.0164898	0.00631618	2.61073	1.31476	-0.0917	0.0390348	4.09564	60.6435
422	0.234325	0.00379966	0.240236	0.0099723	0.328943	0.133195	0.533268	0.00922825	linear	4cm	Host	4cmhost	1	Young	6.7928	198.886	4.50806	105.603	3.57143	0.7	0.17	345.641	61913.5	345.639	0.668886	23674.2	59067.6	0.31896	0.748519	0.0316341	1.09814	0.400798	218.471	345.639	0.999691	4.26758	263.181	4.16257	100.278	3.04004	0.00558261	0.0151392	0.00617264	2.45264	1.28071	-0.089366	0.0369923	4.00859	66.0535
423	0.213791	0.00361719	0.221107	0.00927028	0.328751	0.152081	0.533418	0.00840068	linear	4cm	Host	4cmhost	1	Young	6.7928	198.886	4.50806	105.603	3.57143	0.7	0.17	345.641	61913.5	345.642	0.672932	23034.7	57265.1	0.307096	0.719721	0.0294269	1.10119	0.402247	193.507	345.642	0.999636	4.67747	276.458	4.5227	107.872	3.04182	0.00558266	0.0157167	0.00565309	2.78019	1.34312	-0.0918875	0.036603	4.35715	63.6267
424	0.203405	0.00442304	0.214983	0.00799323	0.3283	0.177398	0.54981	0.0049099	linear	4cm	Host	4cmhost	1	Young	6.7928	198.886	4.50806	105.603	3.57143	0.7	0.17	345.641	61913.5	345.64	0.727141	22349.9	53086.6	0.314713	0.704543	0.0312513	1.09991	0.421008	109.736	345.64	1.00174	4.9163	226.089	4.65153	125.106	3.04599	0.00558263	0.0164879	0.00357019	4.61821	1.72262	-0.0908336	0.0223286	4.54767	60.6505
425	0.281789	0.0040213	0.291413	0.00758025	0.328884	0.143954	0.545044	0.00557361	linear	4cm	Host	4cmhost	1	Young	6.7928	198.886	4.50806	105.603	3.57143	0.7	0.17	345.641	61913.5	345.641	0.638536	24709.3	63406.1	0.331705	0.804552	0.0297748	1.10079	0.389699	137.72	345.641	0.999046	3.54875	248.676	3.43156	131.922	3.04059	0.00558263	0.0151976	0.00355895	4.27025	1.64196	-0.0915575	0.0187672	3.36716	65.7998
426	0.234527	0.00792111	0.244916	0.0122617	0.330887	0.209823	0.534536	0.00748584	linear	4cm	Host	4cmhost	1	Young	6.7928	198.886	4.50806	105.603	3.57143	0.7	0.17	345.641	61913.5	345.642	0.579844	20787	56636.3	0.30809	0.748707	0.0526006	1.09932	0.367026	155.608	345.642	1.00078	4.2639	126.245	4.08303	81.5548	3.02218	0.00558266	0.0178748	0.00434059	4.11807	1.59253	-0.0903506	0.0296584	3.96194	55.9446
427	0.251469	0.00576678	0.265175	0.0104534	0.331076	0.193844	0.533169	0.00797234	linear	4cm	Host	4cmhost	1	Young	6.7928	198.886	4.50806	105.603	3.57143	0.7	0.17	345.641	61913.5	345.641	0.587858	17177.2	46397.3	0.311812	0.772441	0.0410271	1.10075	0.370221	136.943	345.641	1.001	3.97663	173.407	3.77109	95.6627	3.02045	0.00558264	0.0216783	0.00468662	4.62558	1.73425	-0.0915303	0.029187	3.66103	46.129
428	0.237148	0.00597835	0.245013	0.0108374	0.331237	0.199642	0.534294	0.00796589	linear	4cm	Host	4cmhost	1	Young	6.7928	198.886	4.50806	105.603	3.57143	0.7	0.17	345.641	61913.5	345.641	0.609981	23377.8	61703.3	0.31055	0.750496	0.0421909	1.09936	0.378875	186.225	345.641	1.00047	4.21678	167.27	4.08142	92.2731	3.01899	0.00558264	0.0158309	0.00485905	3.25802	1.41735	-0.0903796	0.0314884	3.9529	63.1676
429	0.289099	0.00833447	0.299106	0.0121836	0.332115	0.137706	0.535831	0.00693151	linear	4cm	Host	4cmhost	1	Young	6.7928	198.886	4.50806	105.603	3.57143	0.7	0.17	345.641	61913.5	345.641	0.555309	21962.1	61511.3	0.324347	0.809887	0.0547229	1.09777	0.357041	152.23	345.641	1.0017	3.45902	119.984	3.3433	82.0775	3.01101	0.00558264	0.0169385	0.00384913	4.40061	1.64453	-0.0890612	0.0226492	3.26757	59.0371
430	0.24292	0.00563513	0.253772	0.00909015	0.33205	0.203704	0.542214	0.00501201	linear	4cm	Host	4cmhost	1	Young	6.7928	198.886	4.50806	105.603	3.57143	0.7	0.17	345.641	61913.5	345.641	0.689348	24013.4	58848.4	0.331634	0.757264	0.0382269	1.10111	0.408056	120.356	345.641	0.999491	4.11658	177.458	3.94055	110.009	3.01159	0.00558264	0.015864	0.00345502	4.59158	1.72898	-0.0918252	0.0193675	3.86423	63.0358
431	0.227455	0.00652134	0.235612	0.00930941	0.331202	0.172871	0.560656	0.00441715	linear	4cm	Host	4cmhost	1	Young	6.7928	198.886	4.50806	105.603	3.57143	0.7	0.17	345.641	61913.5	345.641	0.631191	25244	65238.3	0.310353	0.73499	0.0423251	1.09962	0.386951	111.507	345.641	1.0001	4.39647	153.343	4.24427	107.418	3.01931	0.00558264	0.0125741	0.00278807	4.50998	1.69089	-0.090598	0.0184026	4.16616	79.5282
432	0.232011	0.00526814	0.240386	0.0092926	0.331229	0.219241	0.552038	0.00591937	linear	4cm	Host	4cmhost	1	Young	6.7928	198.886	4.50806	105.603	3.57143	0.7	0.17	345.641	61913.5	345.642	0.679881	26573.8	65659.8	0.322452	0.742525	0.0368526	1.09689	0.40472	157.3	345.642	0.99992	4.31014	189.82	4.15998	107.613	3.01906	0.00558265	0.0142944	0.00402446	3.55187	1.45718	-0.0883322	0.0240326	4.06	69.9576
433	0.267132	0.00640332	0.278094	0.00844062	0.332223	0.135453	0.555118	0.00311755	linear	4cm	Host	4cmhost	1	Young	6.7928	198.886	4.50806	105.603	3.57143	0.7	0.17	345.641	61913.5	345.642	0.653494	23164.6	58611.9	0.334971	0.785155	0.0407788	1.09963	0.39522	72.2168	345.642	0.999043	3.74347	156.169	3.59591	118.475	3.01003	0.00558265	0.0140795	0.0020373	6.91089	2.6749	-0.0906041	0.0110861	3.55604	71.025
434	0.290654	0.00643076	0.299832	0.00906957	0.333258	0.144902	0.544446	0.00418925	linear	4cm	Host	4cmhost	1	Young	6.7928	198.886	4.50806	105.603	3.57143	0.7	0.17	345.641	61913.5	345.643	0.629903	23599.9	61065.8	0.338208	0.808651	0.0418751	1.09962	0.386466	98.8658	345.643	0.996472	3.44052	155.503	3.3352	110.259	3.00068	0.00558267	0.0133673	0.00263881	5.06564	1.84812	-0.0905926	0.0137795	3.28924	74.8097
435	0.246601	0.00559832	0.254523	0.00791652	0.333237	0.174498	0.55923	0.00354721	linear	4cm	Host	4cmhost	1	Young	6.7928	198.886	4.50806	105.603	3.57143	0.7	0.17	345.641	61913.5	345.642	0.653525	26730.5	67632.6	0.321534	0.758015	0.0362828	1.10105	0.395232	94.8188	345.642	0.999613	4.05513	178.625	3.92892	126.318	3.00087	0.00558265	0.0114692	0.0023182	4.94746	1.83167	-0.0917746	0.0137451	3.87491	87.19
436	0.243149	0.00756422	0.257923	0.00938257	0.332399	0.165783	0.550879	0.00304951	linear	4cm	Host	4cmhost	1	Young	6.7928	198.886	4.50806	105.603	3.57143	0.7	0.17	345.641	61913.5	345.642	0.596276	21968.8	58812.2	0.312733	0.758474	0.0469476	1.1006	0.373542	66.9941	345.642	1.00032	4.1127	132.201	3.87713	106.581	3.00843	0.00558265	0.0178235	0.00181835	9.80202	9.60936	-0.091403	0.0116852	3.83182	56.1057
437	0.215003	0.00507357	0.226824	0.00746494	0.33215	0.167665	0.551328	0.00325967	linear	4cm	Host	4cmhost	1	Young	6.7928	198.886	4.50806	105.603	3.57143	0.7	0.17	345.641	61913.5	345.641	0.733623	26039.7	61534.3	0.322837	0.717611	0.0332207	1.10104	0.423173	84.8808	345.641	0.999591	4.6511	197.1	4.4087	133.96	3.01069	0.00558265	0.0150807	0.00239137	6.30629	2.37355	-0.0917641	0.0141673	4.34624	66.3101
438	0.292123	0.00716855	0.306131	0.0102368	0.332472	0.180419	0.546317	0.0057811	linear	4cm	Host	4cmhost	1	Young	6.7928	198.886	4.50806	105.603	3.57143	0.7	0.17	345.641	61913.5	345.641	0.530742	19799.6	57105.2	0.312833	0.8139	0.0468959	1.10073	0.346722	114.464	345.641	1.00105	3.42322	139.498	3.26658	97.6868	3.00777	0.00558264	0.0197891	0.00306825	6.44964	2.44035	-0.0915126	0.0185344	3.20603	50.5329
439	0.261792	0.00711285	0.273341	0.0100937	0.332274	0.163947	0.55016	0.00527523	linear	4cm	Host	4cmhost	1	Young	6.7928	198.886	4.50806	105.603	3.57143	0.7	0.17	345.641	61913.5	345.641	0.565059	23056.1	63859.2	0.311344	0.780594	0.0461904	1.10046	0.361046	121.626	345.641	0.999642	3.81983	140.591	3.65843	99.0717	3.00956	0.00558265	0.0168242	0.00298085	5.6441	2.0629	-0.091289	0.0189337	3.58917	59.4381
440	0.256239	0.00617148	0.265569	0.00924621	0.325444	0.191371	0.555328	0.00505676	linear	4cm	Host	4cmhost	1	Young	6.7928	198.886	4.50806	105.603	3.57143	0.7	0.17	345.641	61913.5	345.641	0.608043	20756.8	54893.9	0.320594	0.77916	0.0417661	1.10136	0.378126	104.962	345.641	0.999691	3.90261	162.036	3.7655	108.152	3.07273	0.00558264	0.0143868	0.00307473	4.67903	1.75634	-0.0920351	0.0186854	3.69514	69.5084
441	0.252985	0.00607221	0.260577	0.00899155	0.326016	0.163572	0.54727	0.00470112	linear	4cm	Host	4cmhost	1	Young	6.7928	198.886	4.50806	105.603	3.57143	0.7	0.17	345.641	61913.5	345.641	0.620988	24544	64068.2	0.321496	0.773454	0.0408361	1.0984	0.383092	115.384	345.641	0.99971	3.9528	164.685	3.83764	111.216	3.06733	0.00558265	0.0122931	0.00291934	4.21092	1.60573	-0.0895835	0.0177215	3.76963	81.3463
442	0.252882	0.00813353	0.264022	0.00965611	0.328092	0.187202	0.561203	0.00263669	linear	4cm	Host	4cmhost	1	Young	6.7928	198.886	4.50806	105.603	3.57143	0.7	0.17	345.641	61913.5	345.641	0.577457	21826.3	59623.5	0.314682	0.772231	0.0504679	1.10003	0.366068	57.5491	345.641	0.999992	3.95441	122.948	3.78756	103.561	3.04793	0.00558264	0.0137767	0.00152258	9.04825	5.64246	-0.0909316	0.00988788	3.75011	72.5864
443	0.247328	0.0052342	0.2551	0.00834377	0.331578	0.185191	0.521728	0.00495824	linear	4cm	Host	4cmhost	1	Young	6.7928	198.886	4.50806	105.603	3.57143	0.7	0.17	345.641	61913.5	345.642	0.627152	24777.8	64286.3	0.315265	0.761343	0.0355074	1.10078	0.385429	122.854	345.642	0.999933	4.04321	191.051	3.92003	119.85	3.01588	0.00558266	0.0127302	0.00310957	4.09389	1.59951	-0.0915529	0.0190659	3.84529	78.5531
444	0.198288	0.00550438	0.206819	0.00879766	0.331637	0.188597	0.52169	0.00451342	linear	4cm	Host	4cmhost	1	Young	6.7928	198.886	4.50806	105.603	3.57143	0.7	0.17	345.641	61913.5	345.642	0.729664	24285.3	57568.1	0.312238	0.689817	0.0367325	1.10066	0.421853	109.61	345.642	0.998895	5.04317	181.674	4.83515	113.667	3.01535	0.00558265	0.0130444	0.00329328	3.96092	1.56797	-0.0914513	0.021357	4.73188	76.6611
445	0.244722	0.0061951	0.252826	0.00921755	0.331626	0.145342	0.535649	0.00489185	linear	4cm	Host	4cmhost	1	Young	6.7928	198.886	4.50806	105.603	3.57143	0.7	0.17	345.641	61913.5	345.64	0.617853	25247.7	66111.2	0.314812	0.758148	0.0408954	1.10041	0.381897	123.508	345.64	1.00227	4.08627	161.418	3.95529	108.489	3.01545	0.00558262	0.0129958	0.00302245	4.29977	1.64567	-0.0912478	0.0189814	3.88021	76.9476
446	0.243299	0.00596771	0.254631	0.00902232	0.331466	0.21222	0.524056	0.00486754	linear	4cm	Host	4cmhost	1	Young	6.7928	198.886	4.50806	105.603	3.57143	0.7	0.17	345.641	61913.5	345.642	0.627549	19825.3	51417.1	0.316838	0.758532	0.0396539	1.10043	0.385579	96.5007	345.642	1.00056	4.11017	167.568	3.92725	110.836	3.0169	0.00558266	0.0161995	0.00305461	5.30331	1.93796	-0.0912627	0.0187575	3.85359	61.7301
447	0.24511	0.0056414	0.262416	0.00726808	0.331843	0.166754	0.582011	0.00253714	linear	4cm	Host	4cmhost	1	Young	6.7928	198.886	4.50806	105.603	3.57143	0.7	0.17	345.641	61913.5	345.642	0.641148	20595.3	52717.9	0.319757	0.762772	0.0357183	1.0992	0.39067	52.2532	345.642	0.998539	4.0798	177.261	3.81074	137.588	3.01347	0.00558266	0.0198431	0.00162668	12.1986	-9.91283	-0.0902467	0.00957581	3.77425	50.3952
448	0.252948	0.00714812	0.261219	0.0114303	0.321907	0.17244	0.516066	0.0072117	linear	4cm	Host	4cmhost	1	Young	6.7928	198.886	4.50806	105.603	3.57143	0.7	0.17	345.641	61913.5	345.64	0.593779	24186.1	64918.5	0.321569	0.779303	0.0497767	1.09936	0.37256	174.423	345.64	1.00065	3.95338	139.897	3.82821	87.4868	3.10649	0.00558263	0.0154827	0.00428218	3.61561	1.48539	-0.0903794	0.0268662	3.72536	64.5882
449	0.25973	0.00721845	0.269514	0.0114953	0.32219	0.168528	0.516646	0.00724346	linear	4cm	Host	4cmhost	1	Young	6.7928	198.886	4.50806	105.603	3.57143	0.7	0.17	345.641	61913.5	345.64	0.590443	22037.5	59361.1	0.32408	0.787864	0.0502413	1.10032	0.371245	159.628	345.64	0.999194	3.85015	138.534	3.71038	86.9921	3.10376	0.00558262	0.0170275	0.00427685	3.98131	1.56984	-0.0911739	0.0261726	3.61327	58.7287
450	0.211909	0.000578312	0.213598	0.00883442	0.332702	0.16803	0.539964	0.00993983	linear	4cm	Host	4cmhost	1	Young	6.7928	198.886	4.50806	105.603	3.57143	0.7	0.17	345.641	61913.5	345.641	0.830608	26494.2	58391.5	0.329988	0.709638	0.0146478	1.09991	0.453733	263.348	345.641	1.00119	4.71901	1729.17	4.68169	113.194	3.00569	0.00558263	0.0116288	0.00825611	1.40851	1.1467	-0.0908306	0.044466	4.47352	85.9932
451	0.243075	0.000593971	0.245839	0.00850116	0.332376	0.171586	0.538081	0.0111298	linear	4cm	Host	4cmhost	1	Young	6.7928	198.886	4.50806	105.603	3.57143	0.7	0.17	345.641	61913.5	345.642	0.710454	22182.1	53404.5	0.322859	0.755877	0.01522	1.10035	0.41536	246.882	345.642	0.999371	4.11396	1683.58	4.0677	117.631	3.00864	0.00558265	0.0138938	0.00790719	1.75711	1.19082	-0.0911956	0.0433119	3.89152	71.9745
452	0.245655	0.00244972	0.24974	0.00946711	0.331888	0.175013	0.53178	0.0106797	linear	4cm	Host	4cmhost	1	Young	6.7928	198.886	4.50806	105.603	3.57143	0.7	0.17	345.641	61913.5	345.641	0.657079	20122.2	50745.8	0.316483	0.760212	0.0249173	1.09925	0.396528	214.899	345.641	0.999406	4.07075	408.21	4.00416	105.629	3.01306	0.00558264	0.0147647	0.00701739	2.10402	1.23452	-0.090288	0.0410096	3.83996	67.7291
453	0.230414	0.00640799	0.241282	0.00854189	0.328503	0.202388	0.55409	0.00326681	linear	4cm	Host	4cmhost	1	Young	6.7928	198.886	4.50806	105.603	3.57143	0.7	0.17	345.641	61913.5	345.641	0.653204	26857.4	67973.9	0.318438	0.742929	0.0411591	1.09919	0.395114	87.7381	345.641	1.00006	4.34001	156.055	4.14453	117.07	3.04411	0.00558264	0.0141348	0.0021339	6.62393	2.4859	-0.090238	0.0133585	4.08916	70.7473
454	0.235322	0.0029624	0.241055	0.0089344	0.331288	0.184626	0.540943	0.0092938	linear	4cm	Host	4cmhost	1	Young	6.7928	198.886	4.50806	105.603	3.57143	0.7	0.17	345.641	61913.5	345.643	0.642579	20474.5	52337.5	0.308384	0.747467	0.0262392	1.10023	0.391201	190.286	345.643	0.99944	4.2495	337.564	4.14843	111.927	3.01852	0.00558267	0.0150268	0.005972	2.51621	1.29741	-0.0911019	0.0371234	3.99443	66.5478
455	0.232771	0.00112146	0.232676	0.0106492	0.326272	0.151875	0.545089	0.0141747	linear	4cm	Host	4cmhost	1	Young	6.7928	198.886	4.50806	105.603	3.57143	0.7	0.17	345.641	61913.5	345.644	0.672161	24124.9	60016.4	0.31329	0.748356	0.0208564	1.10143	0.401971	341.963	345.644	1.0002	4.29607	891.695	4.29782	93.9038	3.06493	0.00558268	0.0140797	0.00952774	1.47776	1.15753	-0.0920916	0.0574222	4.05103	71.0242
456	0.253797	0.00134166	0.255007	0.0101669	0.329694	0.189853	0.542946	0.0126486	linear	4cm	Host	4cmhost	1	Young	6.7928	198.886	4.50806	105.603	3.57143	0.7	0.17	345.641	61913.5	345.642	0.697723	24722.5	60155.7	0.329869	0.771853	0.021486	1.10231	0.410976	312.705	345.642	1.00063	3.94016	745.345	3.92146	98.3584	3.03312	0.00558265	0.0138586	0.00882524	1.57034	1.17061	-0.0928116	0.047257	3.73614	72.1574
457	0.264813	0.00312802	0.269602	0.00928682	0.32647	0.180762	0.53448	0.00908909	linear	4cm	Host	4cmhost	1	Young	6.7928	198.886	4.50806	105.603	3.57143	0.7	0.17	345.641	61913.5	345.642	0.677604	24457.1	60550.6	0.335219	0.787802	0.0285466	1.09912	0.403912	222.293	345.642	0.999675	3.77625	319.691	3.70917	107.679	3.06307	0.00558266	0.0138781	0.0061588	2.25338	1.25504	-0.0901814	0.0326135	3.5882	72.056
458	0.250393	0.00652603	0.265658	0.00927955	0.331912	0.200856	0.534511	0.00441872	linear	4cm	Host	4cmhost	1	Young	6.7928	198.886	4.50806	105.603	3.57143	0.7	0.17	345.641	61913.5	345.642	0.623147	20404.3	53148.2	0.321442	0.769136	0.0424624	1.10026	0.383913	90.1608	345.642	1.0005	3.99372	153.233	3.76424	107.764	3.01285	0.00558265	0.0196837	0.00275352	7.14857	2.86875	-0.0911255	0.016361	3.70265	50.8034
459	0.249314	0.00414517	0.260455	0.00824072	0.330959	0.209035	0.573204	0.006211	linear	4cm	Host	4cmhost	1	Young	6.7928	198.886	4.50806	105.603	3.57143	0.7	0.17	345.641	61913.5	345.641	0.659403	22380.5	56321	0.323423	0.767299	0.0307295	1.09983	0.397373	139.005	345.641	1.00003	4.01101	241.245	3.83943	121.349	3.02152	0.00558264	0.017352	0.00409555	4.23679	1.62492	-0.0907725	0.0232913	3.75001	57.6302
460	0.230789	0.00625792	0.240381	0.00951116	0.328644	0.184089	0.531748	0.00509082	linear	4cm	Host	4cmhost	1	Young	6.7928	198.886	4.50806	105.603	3.57143	0.7	0.17	345.641	61913.5	345.642	0.639041	22820.4	58530.9	0.315472	0.743685	0.0418262	1.10094	0.389887	116.175	345.642	0.999177	4.33296	159.798	4.16006	105.14	3.04281	0.00558266	0.0146828	0.00325324	4.51329	1.7059	-0.0916845	0.0207389	4.07379	68.1068
461	0.221144	0.005779	0.23252	0.00781255	0.323887	0.185431	0.521721	0.00298696	linear	4cm	Host	4cmhost	1	Young	6.7928	198.886	4.50806	105.603	3.57143	0.7	0.17	345.641	61913.5	345.644	0.680808	22436.7	55392.7	0.320067	0.734622	0.0378355	1.09968	0.405048	67.0176	345.644	1.00006	4.52194	173.04	4.30071	127.999	3.0875	0.00558268	0.014363	0.00203355	7.063	2.77952	-0.0906451	0.0126831	4.24616	69.6235
462	0.223932	0.00536734	0.235667	0.0073996	0.323518	0.186627	0.521563	0.00297441	linear	4cm	Host	4cmhost	1	Young	6.7928	198.886	4.50806	105.603	3.57143	0.7	0.17	345.641	61913.5	345.642	0.683248	21953.6	54084.8	0.321141	0.739262	0.035461	1.10053	0.40591	65.299	345.642	1.00037	4.46564	186.312	4.24328	135.142	3.09102	0.00558265	0.0147094	0.00203226	7.23796	2.95153	-0.0913507	0.0124639	4.19039	67.9837
463	0.300892	0.00303839	0.301343	0.0112655	0.326763	0.132415	0.564445	0.0145389	linear	4cm	Host	4cmhost	1	Young	6.7928	198.886	4.50806	105.603	3.57143	0.7	0.17	345.641	61913.5	345.641	0.565866	19691.8	54491.3	0.318553	0.824832	0.0320671	1.10245	0.361376	286.297	345.641	1.00014	3.32345	329.122	3.31848	88.7666	3.06032	0.00558265	0.0149899	0.00822711	1.82201	1.20384	-0.0929316	0.0460264	3.16574	66.7116
464	0.288816	0.00324501	0.285928	0.012037	0.327663	0.180282	0.562861	0.0147031	linear	4cm	Host	4cmhost	1	Young	6.7928	198.886	4.50806	105.603	3.57143	0.7	0.17	345.641	61913.5	345.643	0.597968	24918.1	66589.3	0.324612	0.811025	0.0337518	1.09859	0.374205	366.373	345.643	1.00027	3.46241	308.165	3.49738	83.0772	3.05192	0.00558267	0.0118151	0.00879199	1.34385	1.13713	-0.0897394	0.0489074	3.32634	84.6375
465	0.230635	0.0015654	0.233603	0.00710437	0.330137	0.163761	0.559439	0.00706594	linear	4cm	Host	4cmhost	1	Young	6.7928	198.886	4.50806	105.603	3.57143	0.7	0.17	345.641	61913.5	345.642	0.783897	30006.3	68284.7	0.334356	0.738748	0.0173539	1.09939	0.43943	212.023	345.642	0.997518	4.33586	638.814	4.28077	140.758	3.02905	0.00558265	0.0100339	0.00553897	1.81152	1.19585	-0.0904074	0.0293596	4.15509	99.6617
466	0.22218	0.00660416	0.234849	0.00737391	0.329643	0.151476	0.56361	0.00120039	linear	4cm	Host	4cmhost	1	Young	6.7928	198.886	4.50806	105.603	3.57143	0.7	0.17	345.641	61913.5	345.643	0.641553	22371.1	57241.4	0.309782	0.729912	0.0402466	1.09864	0.390821	26.8541	345.643	0.998626	4.50086	151.42	4.25806	135.613	3.03358	0.00558268	0.0138694	0.00076975	18.018	-1.61869	-0.0897868	0.00508533	4.2364	72.1012
467	0.281371	0.00883155	0.295367	0.00939547	0.328124	0.188547	0.588646	0.00109402	linear	4cm	Host	4cmhost	1	Young	6.7928	198.886	4.50806	105.603	3.57143	0.7	0.17	345.641	61913.5	345.641	0.517346	20354	59697.2	0.309413	0.804754	0.0531488	1.10118	0.340955	22.2677	345.641	1.00029	3.55403	113.23	3.38562	106.434	3.04763	0.00558265	0.01509	0.00056392	26.7592	-0.685565	-0.0918808	0.00369027	3.37312	66.269
468	0.22376	0.00542593	0.235061	0.00634598	0.328497	0.143198	0.558171	0.00126465	linear	4cm	Host	4cmhost	1	Young	6.7928	198.886	4.50806	105.603	3.57143	0.7	0.17	345.641	61913.5	345.643	0.727589	24580.7	58364.4	0.327979	0.732418	0.0337141	1.10003	0.421159	31.0859	345.643	1.00109	4.46907	184.3	4.25421	157.58	3.04417	0.00558267	0.0125656	0.00092005	13.6576	-4.13385	-0.0909316	0.0053513	4.23145	79.582
469	0.220679	0.00561919	0.231499	0.00657434	0.325985	0.206766	0.560017	0.00137143	linear	4cm	Host	4cmhost	1	Young	6.7928	198.886	4.50806	105.603	3.57143	0.7	0.17	345.641	61913.5	345.641	0.696518	24736.1	60250	0.320513	0.73021	0.0351523	1.09907	0.410557	33.9238	345.641	1.0002	4.53147	177.962	4.31967	152.107	3.06763	0.00558264	0.0121914	0.00095515	12.7639	-6.64526	-0.0901358	0.00588924	4.29423	82.0248
470	0.227276	0.00554512	0.239977	0.00645567	0.326097	0.208704	0.557647	0.00135343	linear	4cm	Host	4cmhost	1	Young	6.7928	198.886	4.50806	105.603	3.57143	0.7	0.17	345.641	61913.5	345.641	0.67285	21428.2	53275.1	0.318733	0.740916	0.0346678	1.09978	0.402218	29.0015	345.641	0.9979	4.39994	180.339	4.16707	154.903	3.06657	0.00558263	0.0140544	0.00091055	15.4351	-2.49723	-0.0907311	0.0056082	4.1437	71.1519
471	0.24352	0.00913606	0.254453	0.0102577	0.32645	0.164883	0.544443	0.00188036	linear	4cm	Host	4cmhost	1	Young	6.7928	198.886	4.50806	105.603	3.57143	0.7	0.17	345.641	61913.5	345.642	0.596522	23413.4	62663.2	0.319546	0.761544	0.0558837	1.10038	0.373639	44.0256	345.642	1.00042	4.10644	109.456	3.93	97.4877	3.06326	0.00558265	0.0128134	0.00112164	11.4238	-23.7346	-0.0912249	0.0073356	3.90117	78.0435
472	0.273533	0.00572559	0.282605	0.00993346	0.333296	0.16547	0.533802	0.00757925	linear	4cm	Host	4cmhost	1	Young	6.7928	198.886	4.50806	105.603	3.57143	0.7	0.17	345.641	61913.5	345.641	0.555182	19636.5	55006	0.308725	0.792635	0.0400664	1.09932	0.356989	148.83	345.641	1.00053	3.65587	174.654	3.53851	100.67	3.00034	0.00558264	0.0166512	0.00420787	3.95717	1.55649	-0.0903493	0.0261188	3.44609	60.0556
473	0.249529	0.00368787	0.26034	0.00737623	0.333257	0.168382	0.564857	0.00497049	linear	4cm	Host	4cmhost	1	Young	6.7928	198.886	4.50806	105.603	3.57143	0.7	0.17	345.641	61913.5	345.641	0.742051	20747.5	48707.1	0.341245	0.764392	0.0272488	1.09981	0.425964	103.125	345.641	1.00029	4.00755	271.159	3.84113	135.571	3.00069	0.00558264	0.0157815	0.00368836	4.27873	1.63483	-0.0907551	0.0187346	3.76917	63.3654
474	0.231703	0.00234866	0.239561	0.00777164	0.332992	0.176277	0.522623	0.00730629	linear	4cm	Host	4cmhost	1	Young	6.7928	198.886	4.50806	105.603	3.57143	0.7	0.17	345.641	61913.5	345.642	0.742235	20500.7	48120.9	0.328098	0.740954	0.0216627	1.09891	0.426025	149.784	345.642	0.997503	4.31587	425.775	4.1743	128.673	3.00308	0.00558265	0.0151643	0.00542298	2.7963	1.33636	-0.0900107	0.029596	4.05076	65.9444
475	0.208305	0.0022777	0.212246	0.00868805	0.333023	0.210432	0.519089	0.00764563	linear	4cm	Host	4cmhost	1	Young	6.7928	198.886	4.50806	105.603	3.57143	0.7	0.17	345.641	61913.5	345.642	0.838434	26777.4	58714.7	0.332864	0.703594	0.022031	1.10146	0.456059	204.73	345.642	0.999901	4.80065	439.039	4.71151	115.101	3.0028	0.00558265	0.0115866	0.00641035	1.80749	1.19976	-0.0921175	0.03477	4.54769	86.3064
476	0.277909	0.00817762	0.295428	0.00903322	0.31406	0.207227	0.606171	0.00160195	linear	4cm	Host	4cmhost	1	Young	6.7928	198.886	4.50806	105.603	3.57143	0.7	0.17	345.641	61913.5	345.641	0.534202	18082	51930.6	0.318075	0.816102	0.0520277	1.10213	0.348196	28.9665	345.641	0.998247	3.5983	122.285	3.38492	110.702	3.1841	0.00558264	0.019121	0.0008556	22.348	-0.933834	-0.0926639	0.00539323	3.36666	52.2987
477	0.21955	0.0079078	0.23351	0.00847663	0.326123	0.168701	0.531617	0.000816337	linear	4cm	Host	4cmhost	1	Young	6.7928	198.886	4.50806	105.603	3.57143	0.7	0.17	345.641	61913.5	345.641	0.699244	24922.9	60565.5	0.328777	0.730309	0.0480068	1.10121	0.411503	20.3455	345.641	0.999594	4.55477	126.457	4.28247	117.971	3.06633	0.00558264	0.0147763	0.00056883	25.9767	-0.720698	-0.0919109	0.00348376	4.26755	67.6758
478	0.26722	0.0073612	0.277778	0.00911238	0.331268	0.180028	0.580812	0.00287144	linear	4cm	Host	4cmhost	1	Young	6.7928	198.886	4.50806	105.603	3.57143	0.7	0.17	345.641	61913.5	345.641	0.609862	21814.8	57584.9	0.326233	0.785776	0.045976	1.10158	0.378829	62.64	345.641	1.00009	3.74223	135.847	3.6	109.741	3.0187	0.00558264	0.0134294	0.00175118	7.66879	3.41452	-0.0922091	0.0102314	3.56316	74.4633
479	0.255905	0.00776096	0.266384	0.00907761	0.326433	0.174161	0.519926	0.00229124	linear	4cm	Host	4cmhost	1	Young	6.7928	198.886	4.50806	105.603	3.57143	0.7	0.17	345.641	61913.5	345.641	0.574645	22568.9	61843.3	0.314161	0.776855	0.0482767	1.10052	0.364936	51.7107	345.641	0.999656	3.9077	128.85	3.75398	110.161	3.06342	0.00558265	0.0127702	0.00131665	9.69904	8.76271	-0.0913369	0.00852792	3.72197	78.3071
480	0.245881	0.00347771	0.252433	0.0098244	0.331636	0.18052	0.555971	0.00916726	linear	4cm	Host	4cmhost	1	Young	6.7928	198.886	4.50806	105.603	3.57143	0.7	0.17	345.641	61913.5	345.642	0.692321	22690.5	55465	0.329174	0.761346	0.0299728	1.1007	0.409096	208.01	345.642	0.999605	4.06701	287.546	3.96145	101.787	3.01535	0.00558266	0.0157193	0.00634669	2.47677	1.29296	-0.0914834	0.035043	3.82263	63.6162
481	0.304177	0.00477388	0.304688	0.0138583	0.330946	0.16124	0.533104	0.01654	linear	4cm	Host	4cmhost	1	Young	6.7928	198.886	4.50806	105.603	3.57143	0.7	0.17	345.641	61913.5	345.641	0.549237	21335.4	60180.9	0.32034	0.825165	0.043072	1.10073	0.354521	352.887	345.641	0.999297	3.28756	209.473	3.28205	72.1589	3.02164	0.00558264	0.017051	0.00908442	1.87695	1.20738	-0.0915092	0.0514899	3.11305	58.6476
482	0.299617	0.00748788	0.305658	0.0118343	0.324444	0.161338	0.546698	0.00821227	linear	4cm	Host	4cmhost	1	Young	6.7928	198.886	4.50806	105.603	3.57143	0.7	0.17	345.641	61913.5	345.64	0.529254	20774.3	60026.5	0.319672	0.825334	0.052049	1.10033	0.346086	170.604	345.64	1.00134	3.33759	133.549	3.27163	84.5001	3.0822	0.00558262	0.0142533	0.00434642	3.27931	1.42657	-0.0911833	0.0261645	3.18603	70.1593
483	0.280138	0.00687836	0.28804	0.0104862	0.326518	0.138915	0.544397	0.00652278	linear	4cm	Host	4cmhost	1	Young	6.7928	198.886	4.50806	105.603	3.57143	0.7	0.17	345.641	61913.5	345.641	0.553111	20538.5	57671.2	0.316673	0.804598	0.0467961	1.09948	0.356131	133.968	345.641	1.00038	3.56967	145.383	3.47174	95.3634	3.06262	0.00558264	0.0144248	0.00360784	3.99818	1.56677	-0.0904778	0.0221439	3.39486	69.3251
484	0.219262	0.00600399	0.229528	0.00835556	0.330276	0.201673	0.551982	0.00337426	linear	4cm	Host	4cmhost	1	Young	6.7928	198.886	4.50806	105.603	3.57143	0.7	0.17	345.641	61913.5	345.642	0.696913	21834.8	53165.7	0.320543	0.724818	0.0387987	1.10081	0.410695	73.6765	345.642	0.999737	4.56075	166.556	4.35677	119.681	3.02777	0.00558265	0.0136403	0.00235157	5.80049	2.13305	-0.0915765	0.0144879	4.29365	73.3124
485	0.262855	0.00601605	0.27227	0.0082305	0.329834	0.156902	0.554384	0.00354541	linear	4cm	Host	4cmhost	1	Young	6.7928	198.886	4.50806	105.603	3.57143	0.7	0.17	345.641	61913.5	345.64	0.624594	22998.9	59821	0.324652	0.781883	0.0390691	1.10037	0.384462	81.5405	345.64	0.999282	3.80438	166.222	3.67282	121.499	3.03183	0.00558262	0.0129604	0.00221445	5.85265	2.14516	-0.0912124	0.0128543	3.62561	77.1581
486	0.248816	0.00611385	0.259768	0.00837399	0.331473	0.188653	0.548288	0.00350429	linear	4cm	Host	4cmhost	1	Young	6.7928	198.886	4.50806	105.603	3.57143	0.7	0.17	345.641	61913.5	345.641	0.644964	20509.3	52308.6	0.323662	0.764395	0.0394051	1.09922	0.392084	71.8707	345.641	1.00064	4.01903	163.563	3.84959	119.417	3.01684	0.00558264	0.0144563	0.00226014	6.39619	2.36614	-0.0902679	0.0133105	3.79835	69.174
487	0.250182	0.00566903	0.261313	0.00782833	0.329617	0.189044	0.575063	0.00329691	linear	4cm	Host	4cmhost	1	Young	6.7928	198.886	4.50806	105.603	3.57143	0.7	0.17	345.641	61913.5	345.642	0.654948	20557.4	51945.3	0.326186	0.767858	0.0369135	1.10094	0.395751	67.776	345.642	0.999018	3.99709	176.397	3.82683	127.741	3.03382	0.00558265	0.0144279	0.0021593	6.68175	2.58133	-0.0916829	0.0124595	3.77915	69.3101
488	0.239868	0.0059341	0.254273	0.00687155	0.323771	0.151492	0.536452	0.00147655	linear	4cm	Host	4cmhost	1	Young	6.7928	198.886	4.50806	105.603	3.57143	0.7	0.17	345.641	61913.5	345.641	0.634951	23489.4	60483.6	0.318539	0.761457	0.0373082	1.09991	0.388361	34.6833	345.641	1.00168	4.16896	168.518	3.93278	145.528	3.0886	0.00558263	0.0158816	0.00093745	16.9412	-1.8559	-0.090833	0.00577342	3.91008	62.9661
489	0.260125	0.0085592	0.278269	0.00954374	0.321014	0.205504	0.540241	0.0016945	linear	4cm	Host	4cmhost	1	Young	6.7928	198.886	4.50806	105.603	3.57143	0.7	0.17	345.641	61913.5	345.64	0.581049	19058.1	51857.5	0.324426	0.791028	0.0533074	1.10116	0.367508	32.2939	345.64	0.999168	3.84431	116.833	3.59364	104.781	3.11513	0.00558263	0.0198385	0.00098454	20.15	-1.17501	-0.0918637	0.00605257	3.57189	50.407
490	0.225782	0.00652651	0.240621	0.00758551	0.325504	0.205075	0.56657	0.00165884	linear	4cm	Host	4cmhost	1	Young	6.7928	198.886	4.50806	105.603	3.57143	0.7	0.17	345.641	61913.5	345.639	0.638412	22251.4	57105.8	0.313635	0.741131	0.0407163	1.10015	0.389653	36.9116	345.639	0.99923	4.42905	153.221	4.15591	131.83	3.07216	0.00558261	0.0164978	0.001059	15.5787	-2.39097	-0.0910372	0.00684679	4.12746	60.614
491	0.221513	0.00391023	0.233287	0.00689628	0.332647	0.187547	0.522904	0.00412637	linear	4cm	Host	4cmhost	1	Young	6.7928	198.886	4.50806	105.603	3.57143	0.7	0.17	345.641	61913.5	345.642	0.723648	21315.1	50770.1	0.321214	0.727392	0.0272838	1.10105	0.419835	87.954	345.642	0.99999	4.51441	255.739	4.28657	145.006	3.00619	0.00558265	0.0159004	0.00298605	5.32488	1.9558	-0.0917768	0.0173805	4.21206	62.8916
492	0.232986	0.00360577	0.242404	0.0063676	0.332675	0.167866	0.525142	0.00388814	linear	4cm	Host	4cmhost	1	Young	6.7928	198.886	4.50806	105.603	3.57143	0.7	0.17	345.641	61913.5	345.643	0.710321	25174.4	60615.2	0.322855	0.741754	0.0253032	1.10183	0.415314	97.8815	345.643	1.00157	4.2921	277.333	4.12534	157.045	3.00594	0.00558268	0.0133061	0.00276183	4.81787	1.80262	-0.092417	0.0157867	4.06022	75.1533
493	0.254843	0.00595466	0.266472	0.00853716	0.330235	0.184994	0.543217	0.00399307	linear	4cm	Host	4cmhost	1	Young	6.7928	198.886	4.50806	105.603	3.57143	0.7	0.17	345.641	61913.5	345.642	0.646746	24356.4	62016.3	0.327625	0.773657	0.0391561	1.10071	0.392742	97.2568	345.642	0.99929	3.92398	167.936	3.75274	117.135	3.02815	0.00558266	0.0156221	0.0025825	6.0492	2.23958	-0.0914977	0.0147637	3.69734	64.012
494	0.217173	0.00356331	0.22424	0.00884101	0.325324	0.165379	0.534244	0.00724834	linear	4cm	Host	4cmhost	1	Young	6.7928	198.886	4.50806	105.603	3.57143	0.7	0.17	345.641	61913.5	345.641	0.728124	25381.9	60241.1	0.323209	0.727271	0.0290014	1.09899	0.421338	183.976	345.641	0.999907	4.60462	280.638	4.45951	113.109	3.07386	0.00558264	0.0143153	0.0052777	2.71242	1.32332	-0.0900762	0.0313119	4.31987	69.8551
495	0.270623	0.00410607	0.273215	0.0121144	0.327469	0.153324	0.540973	0.0141811	linear	4cm	Host	4cmhost	1	Young	6.7928	198.886	4.50806	105.603	3.57143	0.7	0.17	345.641	61913.5	345.641	0.56472	21807.1	60422.7	0.310651	0.794902	0.0371837	1.10003	0.360908	309.248	345.641	0.999175	3.69518	243.542	3.66012	82.5464	3.05372	0.00558265	0.0167731	0.00800833	2.09446	1.23527	-0.090934	0.0493434	3.47952	59.6193
496	0.231482	0.00765911	0.24635	0.0105356	0.332382	0.163904	0.549282	0.00453121	linear	4cm	Host	4cmhost	1	Young	6.7928	198.886	4.50806	105.603	3.57143	0.7	0.17	345.641	61913.5	345.641	0.634812	19801.6	50994.6	0.318847	0.744151	0.0488583	1.09904	0.388309	89.7254	345.641	0.999623	4.31999	130.563	4.05927	94.9163	3.00859	0.00558263	0.0193992	0.00287649	6.74406	2.54947	-0.0901182	0.0180612	3.98595	51.5485
497	0.309465	0.00758678	0.322191	0.010046	0.332361	0.156128	0.542347	0.00459682	linear	4cm	Host	4cmhost	1	Young	6.7928	198.886	4.50806	105.603	3.57143	0.7	0.17	345.641	61913.5	345.642	0.534983	22276.9	63917.3	0.320427	0.828792	0.0484596	1.09992	0.348527	102.403	345.642	0.999466	3.23138	131.808	3.10375	99.5421	3.00878	0.00558266	0.0173228	0.00245922	7.04403	2.77707	-0.090844	0.0140667	3.06009	57.7273
498	0.266058	0.00862451	0.279963	0.0111986	0.332355	0.169096	0.5362	0.00463852	linear	4cm	Host	4cmhost	1	Young	6.7928	198.886	4.50806	105.603	3.57143	0.7	0.17	345.641	61913.5	345.64	0.554948	20572.8	57644.4	0.315502	0.786331	0.0542157	1.10069	0.356892	95.4274	345.64	0.999	3.75858	115.949	3.5719	89.2969	3.00883	0.00558262	0.0185435	0.00257409	7.20391	2.93238	-0.0914753	0.0162983	3.51368	53.9272
499	0.263797	0.00731575	0.274977	0.00965245	0.332365	0.181023	0.532545	0.00359134	linear	4cm	Host	4cmhost	1	Young	6.7928	198.886	4.50806	105.603	3.57143	0.7	0.17	345.641	61913.5	345.643	0.65065	25851.5	65583.3	0.336215	0.781632	0.0464039	1.10014	0.394178	92.8416	345.643	1.00078	3.79079	136.691	3.63667	103.601	3.00874	0.00558267	0.0147713	0.0023367	6.32145	2.3551	-0.0910218	0.0128921	3.58978	67.6987
0	0.214243	0.00541871	0.225705	0.0075471	0.329349	0.218166	0.528572	0	branched	4cm	Host	4cmhost	1	Young	6.7928	198.886	4.50806	105.603	3.57143	0.7	0.17	350.653	61913.5	350.653	0.692631	24092	58875.4	0.315982	0.716552	0.0385356	0.788597	0.409204	74.129	276.524	0.788597	4.6676	184.546	4.43056	132.501	3.03629	0.00566358	0.011462	0.00212839	5.38529	0.409222	0.268075	0	4.43056	87.2448
1	0.252784	0.00593946	0.265636	0.00815695	0.329525	0.168428	0.528381	0	branched	4cm	Host	4cmhost	1	Young	6.7928	198.886	4.50806	105.603	3.57143	0.7	0.17	350.653	61913.5	350.653	0.663203	21395.2	53655.5	0.332237	0.770172	0.0417964	0.793544	0.39875	72.3943	278.258	0.793544	3.95595	168.365	3.76455	122.595	3.03467	0.00566359	0.012852	0.00221749	5.79574	0.398744	0.26017	0	3.76455	77.8089
2	0.248375	0.00329103	0.254877	0.00768663	0.326263	0.177196	0.572043	0	branched	4cm	Host	4cmhost	1	Young	6.7928	198.886	4.50806	105.603	3.57143	0.7	0.17	350.653	61913.5	350.653	0.633813	22446.8	57862.3	0.316562	0.763895	0.0330372	0.483911	0.387935	180.968	169.685	0.483911	4.02617	303.856	3.92346	130.096	3.06501	0.00566359	0.006502	0.0043956	1.47921	0.387963	1.0665	0	3.92346	153.799
3	0.257327	0.0038882	0.263857	0.00823795	0.330333	0.14769	0.529594	0	branched	4cm	Host	4cmhost	1	Young	6.7928	198.886	4.50806	105.603	3.57143	0.7	0.17	350.653	61913.5	350.654	0.59822	22422.8	59905.4	0.311133	0.771079	0.0359844	0.473161	0.374304	184.738	165.916	0.473161	3.88611	257.188	3.78993	121.389	3.02725	0.00566361	0.00653	0.00434975	1.50124	0.374315	1.11345	0	3.78993	153.139
4	0.210218	0.00283964	0.217736	0.00674869	0.330915	0.177409	0.52924	0	branched	4cm	Host	4cmhost	1	Young	6.7928	198.886	4.50806	105.603	3.57143	0.7	0.17	350.653	61913.5	350.654	0.750789	24269.6	56595.2	0.318859	0.705566	0.0285224	0.590839	0.428829	143.474	207.18	0.590839	4.75697	352.157	4.59272	148.177	3.02192	0.0056636	0.007518	0.00390905	1.92323	0.428844	0.692508	0	4.59272	133.014
5	0.227696	0.00378089	0.23382	0.00805551	0.332919	0.151499	0.526005	0	branched	4cm	Host	4cmhost	1	Young	6.7928	198.886	4.50806	105.603	3.57143	0.7	0.17	350.653	61913.5	350.653	0.683049	24495.2	60356.6	0.316577	0.728998	0.0348735	0.494588	0.40584	177.224	173.429	0.494588	4.39182	264.488	4.27679	124.139	3.00373	0.00566359	0.006124	0.00427462	1.43264	0.405845	1.02188	0	4.27679	163.292
6	0.244524	0.00553087	0.258689	0.0078836	0.329059	0.171538	0.571278	0	branched	4cm	Host	4cmhost	1	Young	6.7928	198.886	4.50806	105.603	3.57143	0.7	0.17	350.653	61913.5	350.655	0.600443	22556.6	60123.2	0.310474	0.76114	0.0398741	0.783316	0.375173	75.9813	274.674	0.783316	4.08958	180.803	3.86565	126.846	3.03897	0.00566362	0.014165	0.00235273	6.02067	0.37517	0.276624	0	3.86565	70.5965
7	0.220647	0.00112008	0.226466	0.00638606	0.332173	0.168528	0.519611	0	branched	4cm	Host	4cmhost	1	Young	6.7928	198.886	4.50806	105.603	3.57143	0.7	0.17	350.653	61913.5	350.656	0.719598	27987	66879.6	0.31391	0.719121	0.022321	0.442942	0.418469	195.336	155.32	0.442942	4.53213	892.793	4.41567	156.591	3.01048	0.00566363	0.005819	0.00526598	1.10502	0.418462	1.25763	0	4.41567	171.851
8	0.238838	0.00540344	0.247001	0.00726129	0.325505	0.178056	0.581902	0	branched	4cm	Host	4cmhost	1	Young	6.7928	198.886	4.50806	105.603	3.57143	0.7	0.17	350.653	61913.5	350.653	0.631196	26735.6	69092.7	0.314849	0.75331	0.0380947	0.734993	0.386953	92.9256	257.728	0.734993	4.18694	185.067	4.04857	137.717	3.07215	0.0056636	0.008163	0.00185785	4.39379	0.386965	0.360557	0	4.04857	122.504
9	0.233124	0.00534448	0.241051	0.00748202	0.327421	0.176977	0.551996	0	branched	4cm	Host	4cmhost	1	Young	6.7928	198.886	4.50806	105.603	3.57143	0.7	0.17	350.653	61913.5	350.654	0.667947	26696.5	66664.4	0.320722	0.743467	0.03835	0.712405	0.400461	100.846	249.808	0.712405	4.28956	187.109	4.1485	133.654	3.05417	0.00566361	0.007927	0.00213754	3.70847	0.400466	0.403696	0	4.1485	126.151
10	0.252321	0.00553011	0.262276	0.00788935	0.328074	0.163372	0.550885	0	branched	4cm	Host	4cmhost	1	Young	6.7928	198.886	4.50806	105.603	3.57143	0.7	0.17	350.653	61913.5	350.654	0.628941	21652.8	56080.3	0.321561	0.769226	0.0400057	0.726323	0.386104	95.9659	254.688	0.726323	3.96321	180.828	3.81278	126.753	3.04809	0.0056636	0.009955	0.00235924	4.21958	0.386111	0.376798	0	3.81278	100.452
11	0.239794	0.00586697	0.248868	0.00885742	0.3256	0.16542	0.560772	0	branched	4cm	Host	4cmhost	1	Young	6.7928	198.886	4.50806	105.603	3.57143	0.7	0.17	350.653	61913.5	350.653	0.623298	21557.1	56142.6	0.317116	0.755092	0.0441263	0.654131	0.38397	121.28	229.373	0.654131	4.17025	170.446	4.01819	112.9	3.07125	0.0056636	0.009074	0.00299045	3.03433	0.383968	0.528746	0	4.01819	110.205
12	0.264952	0.00600096	0.274063	0.00866376	0.324187	0.185716	0.559458	0	branched	4cm	Host	4cmhost	1	Young	6.7928	198.886	4.50806	105.603	3.57143	0.7	0.17	350.653	61913.5	350.653	0.596529	21999.3	58878.1	0.321856	0.78741	0.0441389	0.671156	0.373641	115.31	235.343	0.671156	3.77427	166.64	3.6488	115.423	3.08464	0.0056636	0.009111	0.0026628	3.42159	0.373627	0.489967	0	3.6488	109.757
13	0.230857	0.00247137	0.237952	0.00752753	0.326848	0.168851	0.527764	0	branched	4cm	Host	4cmhost	1	Young	6.7928	198.886	4.50806	105.603	3.57143	0.7	0.17	350.653	61913.5	350.652	0.697523	20719.8	50424.7	0.321918	0.7403	0.0300875	0.494671	0.410906	177.194	173.457	0.494671	4.33169	404.634	4.20253	132.846	3.05953	0.00566357	0.007095	0.00505616	1.40324	0.410935	1.02155	0	4.20253	140.944
14	0.246595	0.0030702	0.251011	0.00838737	0.3229	0.1746	0.511349	0	branched	4cm	Host	4cmhost	1	Young	6.7928	198.886	4.50806	105.603	3.57143	0.7	0.17	350.653	61913.5	350.653	0.567691	21494.4	59357.1	0.298717	0.763601	0.0348061	0.320428	0.362119	238.294	112.359	0.320428	4.05523	325.712	3.98389	119.227	3.09693	0.00566358	0.004416	0.00531717	0.830517	0.362138	2.12083	0	3.98389	226.449
15	0.223966	0.00179576	0.229219	0.00662496	0.330992	0.183497	0.590768	0	branched	4cm	Host	4cmhost	1	Young	6.7928	198.886	4.50806	105.603	3.57143	0.7	0.17	350.653	61913.5	350.654	0.805208	26437.5	59270.5	0.337216	0.724848	0.0250914	0.466894	0.446047	186.936	163.718	0.466894	4.46496	556.867	4.36264	150.944	3.02122	0.00566361	0.005253	0.0048292	1.08776	0.446027	1.14181	0	4.36264	190.367
16	0.238224	0.00278442	0.242765	0.00904972	0.332045	0.17437	0.538843	0	branched	4cm	Host	4cmhost	1	Young	6.7928	198.886	4.50806	105.603	3.57143	0.7	0.17	350.653	61913.5	350.654	0.657654	21049.6	53056.8	0.316082	0.743547	0.034957	0.322815	0.396738	237.457	113.196	0.322815	4.19773	359.141	4.11921	110.501	3.01164	0.0056636	0.004541	0.0062653	0.724786	0.396759	2.09775	0	4.11921	220.216
17	0.236754	0.00408235	0.244417	0.00724248	0.330112	0.158319	0.55512	0	branched	4cm	Host	4cmhost	1	Young	6.7928	198.886	4.50806	105.603	3.57143	0.7	0.17	350.653	61913.5	350.652	0.694776	24228.5	59100.9	0.325523	0.745586	0.0336727	0.627512	0.409952	130.614	220.038	0.627512	4.22379	244.957	4.09137	138.074	3.02927	0.00566358	0.007663	0.00316013	2.4249	0.409935	0.593595	0	4.09137	130.497
18	0.267214	0.00455797	0.274704	0.00851878	0.33199	0.146554	0.521928	0	branched	4cm	Host	4cmhost	1	Young	6.7928	198.886	4.50806	105.603	3.57143	0.7	0.17	350.653	61913.5	350.652	0.610159	21167.2	55858.4	0.320176	0.781727	0.0385556	0.535693	0.378943	162.81	187.842	0.535693	3.74232	219.396	3.64028	117.388	3.01214	0.00566357	0.00749	0.00396081	1.89103	0.378927	0.866741	0	3.64028	133.511
19	0.219575	0.00353119	0.225479	0.00784171	0.329761	0.186013	0.575124	0	branched	4cm	Host	4cmhost	1	Young	6.7928	198.886	4.50806	105.603	3.57143	0.7	0.17	350.653	61913.5	350.652	0.709141	24794.1	59757.7	0.318548	0.72002	0.0338483	0.492693	0.414911	177.888	172.764	0.492693	4.55425	283.191	4.435	127.523	3.0325	0.00566358	0.005904	0.00431052	1.36967	0.414886	1.02966	0	4.435	169.377
20	0.226729	0.00697526	0.238453	0.00856694	0.328534	0.175367	0.553783	0	branched	4cm	Host	4cmhost	1	Young	6.7928	198.886	4.50806	105.603	3.57143	0.7	0.17	350.653	61913.5	350.652	0.675426	21681	53780.6	0.324244	0.736035	0.0461094	0.832638	0.403137	58.6859	291.967	0.832638	4.41055	143.364	4.1937	116.728	3.04382	0.00566358	0.011724	0.00159168	7.3658	0.403138	0.201002	0	4.1937	85.2951
21	0.258281	0.00824871	0.268953	0.00972064	0.32973	0.134178	0.547688	0	branched	4cm	Host	4cmhost	1	Young	6.7928	198.886	4.50806	105.603	3.57143	0.7	0.17	350.653	61913.5	350.652	0.649338	24304.5	61734.3	0.337308	0.775288	0.0529114	0.824806	0.393696	61.4321	289.22	0.824806	3.87175	121.231	3.71812	102.874	3.03278	0.00566358	0.010672	0.00147193	7.25034	0.393698	0.212406	0	3.71812	93.7031
22	0.24813	0.00741508	0.25973	0.00887418	0.329752	0.151383	0.545803	0	branched	4cm	Host	4cmhost	1	Young	6.7928	198.886	4.50806	105.603	3.57143	0.7	0.17	350.653	61913.5	350.655	0.643976	22732	58031.6	0.328295	0.763409	0.048093	0.836583	0.391719	57.3029	293.352	0.836583	4.03015	134.86	3.85015	112.686	3.03258	0.00566362	0.0116	0.0014591	7.95011	0.391702	0.195339	0	3.85015	86.2069
23	0.220655	0.00574009	0.232589	0.00774072	0.329985	0.188208	0.537296	0	branched	4cm	Host	4cmhost	1	Young	6.7928	198.886	4.50806	105.603	3.57143	0.7	0.17	350.653	61913.5	350.654	0.629929	21038	54435.5	0.305062	0.725911	0.0399569	0.789808	0.386476	73.7046	276.949	0.789808	4.53196	174.213	4.29943	129.187	3.03044	0.0056636	0.011934	0.00200063	5.96512	0.386473	0.266131	0	4.29943	83.7942
24	0.228832	0.00559317	0.240597	0.00757382	0.329995	0.154279	0.538179	0	branched	4cm	Host	4cmhost	1	Young	6.7928	198.886	4.50806	105.603	3.57143	0.7	0.17	350.653	61913.5	350.652	0.603745	21118.6	56098.1	0.302013	0.737574	0.0390457	0.781957	0.376459	76.4572	274.195	0.781957	4.37002	178.789	4.15633	132.034	3.03035	0.00566358	0.011765	0.00198065	5.93997	0.376461	0.278843	0	4.15633	84.9979
25	0.218192	0.00119155	0.225051	0.00776222	0.328584	0.184896	0.527643	0	branched	4cm	Host	4cmhost	1	Young	6.7928	198.886	4.50806	105.603	3.57143	0.7	0.17	350.653	61913.5	350.653	0.8033	26507.7	59506.3	0.335554	0.719851	0.0268489	0.456093	0.445461	190.723	159.931	0.456093	4.58312	839.243	4.44344	128.829	3.04336	0.0056636	0.006859	0.00657067	1.04388	0.445461	1.19254	0	4.44344	145.794
26	0.262883	0.00824792	0.276527	0.00959013	0.332183	0.160048	0.521734	0	branched	4cm	Host	4cmhost	1	Young	6.7928	198.886	4.50806	105.603	3.57143	0.7	0.17	350.653	61913.5	350.654	0.534063	22112.8	63517.6	0.305584	0.780106	0.0521593	0.844451	0.348136	54.5439	296.11	0.844451	3.80397	121.243	3.61628	104.274	3.01039	0.00566361	0.013644	0.00134221	10.1653	0.348133	0.184201	0	3.61628	73.2923
27	0.271304	0.00749889	0.285821	0.00880545	0.333246	0.164284	0.581925	0	branched	4cm	Host	4cmhost	1	Young	6.7928	198.886	4.50806	105.603	3.57143	0.7	0.17	350.653	61913.5	350.653	0.57272	23295	63969.5	0.317649	0.789092	0.047645	0.864194	0.364159	47.6208	303.033	0.864194	3.6859	133.353	3.49869	113.566	3.00079	0.0056636	0.014517	0.00130656	11.1109	0.36416	0.157148	0	3.49869	68.8848
28	0.256788	0.00633654	0.266282	0.0093595	0.317961	0.155617	0.58646	0	branched	4cm	Host	4cmhost	1	Young	6.7928	198.886	4.50806	105.603	3.57143	0.7	0.17	350.653	61913.5	350.653	0.584778	21998.5	59617	0.31967	0.784134	0.0480609	0.647468	0.368997	123.616	227.037	0.647468	3.89426	157.815	3.75542	106.843	3.14504	0.00566359	0.009494	0.00302296	3.14063	0.369003	0.544478	0	3.75542	105.33
29	0.234758	0.00450513	0.243757	0.00765242	0.319125	0.183522	0.563815	0	branched	4cm	Host	4cmhost	1	Young	6.7928	198.886	4.50806	105.603	3.57143	0.7	0.17	350.653	61913.5	350.652	0.723409	24167.3	57574.9	0.338485	0.754803	0.0373166	0.674092	0.419755	114.28	236.372	0.674092	4.25971	221.969	4.10245	130.678	3.13357	0.00566358	0.008999	0.00314729	2.85929	0.419745	0.483477	0	4.10245	111.123
30	0.239801	0.00727567	0.250435	0.00919008	0.33262	0.197829	0.551681	0	branched	4cm	Host	4cmhost	1	Young	6.7928	198.886	4.50806	105.603	3.57143	0.7	0.17	350.653	61913.5	350.652	0.572341	21964.5	60341.1	0.303367	0.749211	0.0481922	0.76071	0.364006	83.9076	266.745	0.76071	4.17012	137.444	3.99305	108.813	3.00643	0.00566358	0.010634	0.00191441	5.55471	0.363994	0.314561	0	3.99305	94.038
31	0.262982	0.00630525	0.273828	0.00802773	0.332552	0.136476	0.548004	0	branched	4cm	Host	4cmhost	1	Young	6.7928	198.886	4.50806	105.603	3.57143	0.7	0.17	350.653	61913.5	350.652	0.596853	22870.3	61188.5	0.317253	0.778253	0.0421037	0.789832	0.373768	73.6959	276.957	0.789832	3.80254	158.598	3.65193	124.568	3.00705	0.00566358	0.010846	0.00172248	6.29673	0.37376	0.266092	0	3.65193	92.1999
32	0.236745	0.00600573	0.248581	0.00842176	0.332423	0.205299	0.533629	0	branched	4cm	Host	4cmhost	1	Young	6.7928	198.886	4.50806	105.603	3.57143	0.7	0.17	350.653	61913.5	350.654	0.64143	21068.9	53915.6	0.31739	0.746117	0.0423909	0.758591	0.390775	84.6511	266.003	0.758591	4.22395	166.508	4.02283	118.74	3.00822	0.00566361	0.011836	0.00241603	4.89895	0.390776	0.318233	0	4.02283	84.488
33	0.235059	0.00584984	0.246341	0.00830359	0.332398	0.199851	0.533976	0	branched	4cm	Host	4cmhost	1	Young	6.7928	198.886	4.50806	105.603	3.57143	0.7	0.17	350.653	61913.5	350.654	0.688006	22160	54368.9	0.32768	0.743479	0.0416072	0.7598	0.407585	84.227	266.427	0.7598	4.25425	170.945	4.05941	120.43	3.00844	0.0056636	0.011282	0.00245375	4.59786	0.407573	0.316136	0	4.05941	88.6368
34	0.281067	0.00588784	0.290321	0.00889632	0.332756	0.14506	0.533657	0	branched	4cm	Host	4cmhost	1	Young	6.7928	198.886	4.50806	105.603	3.57143	0.7	0.17	350.653	61913.5	350.655	0.625037	23466.6	61011	0.333321	0.797214	0.0433713	0.657837	0.384629	119.981	230.674	0.657837	3.55787	169.842	3.44446	112.406	3.00521	0.00566362	0.009254	0.00300848	3.07597	0.384628	0.520133	0	3.44446	108.061
35	0.250963	0.001979	0.259257	0.0065372	0.331248	0.195715	0.518552	0	branched	4cm	Host	4cmhost	1	Young	6.7928	198.886	4.50806	105.603	3.57143	0.7	0.17	350.653	61913.5	350.654	0.678001	24004.4	59409	0.32358	0.763444	0.0253526	0.552305	0.404053	156.986	193.668	0.552305	3.98465	505.306	3.85718	152.971	3.01889	0.0056636	0.008294	0.0045582	1.81958	0.40405	0.810594	0	3.85718	120.569
36	0.264955	0.00196604	0.271611	0.00816495	0.325503	0.154637	0.531644	0	branched	4cm	Host	4cmhost	1	Young	6.7928	198.886	4.50806	105.603	3.57143	0.7	0.17	350.653	61913.5	350.654	0.647064	21360.2	54371.2	0.32688	0.784761	0.0306021	0.409949	0.392859	206.904	143.75	0.409949	3.77423	508.637	3.68174	122.475	3.07217	0.00566361	0.006656	0.00619891	1.07374	0.392856	1.43933	0	3.68174	150.24
37	0.246664	0.00232549	0.255198	0.00673105	0.326237	0.148049	0.527057	0	branched	4cm	Host	4cmhost	1	Young	6.7928	198.886	4.50806	105.603	3.57143	0.7	0.17	350.653	61913.5	350.656	0.696173	23841.9	58089	0.3293	0.763037	0.0273448	0.57421	0.410438	149.306	201.35	0.57421	4.0541	430.017	3.91853	148.565	3.06526	0.00566363	0.008534	0.00440556	1.9371	0.410441	0.741523	0	3.91853	117.178
38	0.2038	0.00257943	0.213509	0.00722264	0.326965	0.192881	0.530334	0	branched	4cm	Host	4cmhost	1	Young	6.7928	198.886	4.50806	105.603	3.57143	0.7	0.17	350.653	61913.5	350.652	0.708739	21834	52640.9	0.308045	0.701068	0.0294945	0.59709	0.414773	141.281	209.371	0.59709	4.90677	387.683	4.68364	138.454	3.05843	0.00566358	0.009709	0.00464321	2.09101	0.414767	0.674789	0	4.68364	102.997
39	0.206917	0.00156818	0.213512	0.00790189	0.317975	0.186552	0.5295	0	branched	4cm	Host	4cmhost	1	Young	6.7928	198.886	4.50806	105.603	3.57143	0.7	0.17	350.653	61913.5	350.654	0.737724	24181.5	56959.9	0.319595	0.71309	0.0293043	0.434439	0.424535	198.316	152.338	0.434439	4.83286	637.682	4.68358	126.552	3.1449	0.0056636	0.006595	0.00633371	1.04125	0.424534	1.30182	0	4.68358	151.63
40	0.24241	0.00496377	0.255605	0.00749353	0.332116	0.164559	0.512252	0	branched	4cm	Host	4cmhost	1	Young	6.7928	198.886	4.50806	105.603	3.57143	0.7	0.17	350.653	61913.5	350.652	0.66989	21411.3	53373.8	0.324809	0.754816	0.0367527	0.777486	0.401158	78.0249	272.627	0.777486	4.12524	201.46	3.91229	133.448	3.011	0.00566357	0.013195	0.00252976	5.21591	0.401159	0.286197	0	3.91229	75.7863
41	0.256207	0.00419373	0.267175	0.00818958	0.331485	0.188983	0.531073	0	branched	4cm	Host	4cmhost	1	Young	6.7928	198.886	4.50806	105.603	3.57143	0.7	0.17	350.653	61913.5	350.653	0.70296	22639.4	54845.4	0.339882	0.771309	0.0366069	0.658651	0.412787	119.695	230.958	0.658651	3.90309	238.451	3.74287	122.106	3.01673	0.00566359	0.010968	0.00399585	2.74485	0.412792	0.518255	0	3.74287	91.1743
42	0.259986	0.00283766	0.265725	0.00857665	0.333228	0.164079	0.533175	0	branched	4cm	Host	4cmhost	1	Young	6.7928	198.886	4.50806	105.603	3.57143	0.7	0.17	350.653	61913.5	350.652	0.583246	22542.9	61193.5	0.305282	0.771055	0.0336223	0.368395	0.368386	221.473	129.178	0.368395	3.84636	352.403	3.76329	116.596	3.00095	0.00566357	0.005739	0.00573899	1	0.368395	1.71448	0	3.76329	174.246
43	0.246257	0.00264087	0.252487	0.00792418	0.333241	0.197862	0.531669	0	branched	4cm	Host	4cmhost	1	Young	6.7928	198.886	4.50806	105.603	3.57143	0.7	0.17	350.653	61913.5	350.652	0.610192	22871.5	60354	0.30516	0.754194	0.0311624	0.418443	0.378956	203.924	146.728	0.418443	4.0608	378.663	3.9606	126.196	3.00083	0.00566357	0.00623	0.00528331	1.17919	0.378954	1.38981	0	3.9606	160.514
44	0.241815	0.00275486	0.24805	0.00870352	0.33324	0.211112	0.533702	0	branched	4cm	Host	4cmhost	1	Young	6.7928	198.886	4.50806	105.603	3.57143	0.7	0.17	350.653	61913.5	350.653	0.735	23698.9	55942.3	0.336479	0.748356	0.0337485	0.435146	0.423631	198.068	152.585	0.435146	4.13539	362.995	4.03145	114.896	3.00084	0.00566359	0.006235	0.00594866	1.04814	0.423628	1.29808	0	4.03145	160.385
45	0.23616	0.00241683	0.243509	0.00758584	0.333168	0.173584	0.527158	0	branched	4cm	Host	4cmhost	1	Young	6.7928	198.886	4.50806	105.603	3.57143	0.7	0.17	350.653	61913.5	350.651	0.780259	24763.3	56500.5	0.341594	0.741535	0.029537	0.525916	0.438284	166.238	184.413	0.525916	4.23442	413.765	4.10662	131.825	3.00149	0.00566357	0.007349	0.00516901	1.42174	0.438285	0.901444	0	4.10662	136.073
46	0.243072	0.00524774	0.250503	0.00923006	0.333263	0.174925	0.516961	0	branched	4cm	Host	4cmhost	1	Young	6.7928	198.886	4.50806	105.603	3.57143	0.7	0.17	350.653	61913.5	350.652	0.681605	25121.1	61976.9	0.329551	0.750792	0.0424305	0.559866	0.40533	154.334	196.318	0.559866	4.11401	190.558	3.99197	108.342	3.00063	0.00566357	0.007431	0.00398232	1.866	0.405361	0.786142	0	3.99197	134.571
47	0.211131	0.00162929	0.21664	0.00630565	0.333031	0.180887	0.540931	0	branched	4cm	Host	4cmhost	1	Young	6.7928	198.886	4.50806	105.603	3.57143	0.7	0.17	350.653	61913.5	350.655	0.811338	28304.7	63191.2	0.327984	0.703247	0.0235196	0.488704	0.447922	179.288	171.366	0.488704	4.7364	613.764	4.61595	158.588	3.00272	0.00566362	0.005509	0.00467636	1.17805	0.447926	1.04623	0	4.61595	181.521
48	0.199087	0.00496019	0.21144	0.00638348	0.332871	0.168533	0.527408	0	branched	4cm	Host	4cmhost	1	Young	6.7928	198.886	4.50806	105.603	3.57143	0.7	0.17	350.653	61913.5	350.654	0.806023	22677.2	50811.9	0.326155	0.689298	0.0334532	0.874931	0.446297	43.8559	306.798	0.874931	5.02293	201.605	4.72947	156.654	3.00417	0.0056636	0.012353	0.00142329	8.67919	0.446296	0.142947	0	4.72947	80.952
49	0.233553	0.00161308	0.240946	0.00775322	0.321367	0.16478	0.513977	0	branched	4cm	Host	4cmhost	1	Young	6.7928	198.886	4.50806	105.603	3.57143	0.7	0.17	350.653	61913.5	350.653	0.647159	21006	53464.9	0.312006	0.749794	0.0286871	0.437936	0.392894	197.089	153.564	0.437936	4.28168	619.932	4.15031	128.979	3.11171	0.00566359	0.007393	0.00614014	1.20404	0.392878	1.28344	0	4.15031	135.263
50	0.281081	0.00198525	0.287517	0.00787522	0.325129	0.18149	0.521108	0	branched	4cm	Host	4cmhost	1	Young	6.7928	198.886	4.50806	105.603	3.57143	0.7	0.17	350.653	61913.5	350.653	0.580752	21371.6	58171.5	0.313773	0.802693	0.0298321	0.388213	0.36739	214.525	136.128	0.388213	3.55769	503.715	3.47806	126.981	3.0757	0.00566359	0.006436	0.00588997	1.09271	0.367377	1.57591	0	3.47806	155.376
51	0.19952	0.00446228	0.206111	0.00749999	0.328899	0.195248	0.505926	0	branched	4cm	Host	4cmhost	1	Young	6.7928	198.886	4.50806	105.603	3.57143	0.7	0.17	350.653	61913.5	350.654	0.782325	29589.7	67412.4	0.322566	0.689301	0.0356594	0.629247	0.438935	130.006	220.648	0.629247	5.01203	224.101	4.85175	133.334	3.04045	0.00566361	0.006591	0.00303771	2.16973	0.438903	0.589201	0	4.85175	151.722
52	0.290982	0.00733321	0.304844	0.00936977	0.324753	0.204325	0.519584	0	branched	4cm	Host	4cmhost	1	Young	6.7928	198.886	4.50806	105.603	3.57143	0.7	0.17	350.653	61913.5	350.653	0.588617	18777.7	50679.1	0.334105	0.816738	0.0500188	0.800256	0.370521	70.0408	280.612	0.800256	3.43664	136.366	3.28037	106.726	3.07926	0.00566359	0.013862	0.00203656	6.80658	0.370518	0.2496	0	3.28037	72.1397
53	0.302259	0.00175776	0.306096	0.00960332	0.328531	0.193621	0.517989	0	branched	4cm	Host	4cmhost	1	Young	6.7928	198.886	4.50806	105.603	3.57143	0.7	0.17	350.653	61913.5	350.653	0.579413	21058.8	57403.8	0.322084	0.819392	0.0339379	0.220805	0.366853	273.227	77.4259	0.220805	3.30842	568.906	3.26695	104.131	3.04385	0.00566359	0.003837	0.00784556	0.489066	0.366857	3.52888	0	3.26695	260.62
54	0.174362	0.00159474	0.183633	0.00585844	0.322399	0.202034	0.521778	0	branched	4cm	Host	4cmhost	1	Young	6.7928	198.886	4.50806	105.603	3.57143	0.7	0.17	350.653	61913.5	350.654	0.847641	23600.1	51442.2	0.311843	0.652806	0.022829	0.648272	0.458769	123.335	227.319	0.648272	5.73519	627.061	5.44564	170.694	3.10175	0.0056636	0.009271	0.0042637	2.1744	0.458768	0.542562	0	5.44564	107.863
55	0.256396	0.00198838	0.264532	0.00573018	0.327052	0.121723	0.517609	0	branched	4cm	Host	4cmhost	1	Young	6.7928	198.886	4.50806	105.603	3.57143	0.7	0.17	350.653	61913.5	350.653	0.679017	24887	61538.6	0.326921	0.774069	0.0232994	0.596195	0.404413	141.595	209.057	0.596195	3.90022	502.922	3.78026	174.515	3.05762	0.00566358	0.008136	0.0037418	2.17435	0.404417	0.677304	0	3.78026	122.911
56	0.232521	0.0016236	0.237297	0.00778691	0.332086	0.194421	0.556972	0	branched	4cm	Host	4cmhost	1	Young	6.7928	198.886	4.50806	105.603	3.57143	0.7	0.17	350.653	61913.5	350.654	0.644608	26962.5	68790.3	0.305349	0.735758	0.0279044	0.33311	0.391952	233.848	116.806	0.33311	4.30069	615.915	4.21413	128.421	3.01127	0.00566361	0.004776	0.00616331	0.774908	0.391945	2.00201	0	4.21413	209.38
57	0.215265	0.00521344	0.227783	0.00683698	0.326638	0.166965	0.509864	0	branched	4cm	Host	4cmhost	1	Young	6.7928	198.886	4.50806	105.603	3.57143	0.7	0.17	350.653	61913.5	350.653	0.685467	25137.1	61808.5	0.314965	0.721701	0.0361606	0.840899	0.406693	55.7892	294.864	0.840899	4.64544	191.812	4.39014	146.263	3.06149	0.00566359	0.012518	0.00162354	7.71031	0.4067	0.189203	0	4.39014	79.885
58	0.228379	0.00510686	0.242338	0.00675865	0.326295	0.142007	0.509973	0	branched	4cm	Host	4cmhost	1	Young	6.7928	198.886	4.50806	105.603	3.57143	0.7	0.17	350.653	61913.5	350.656	0.6731	22906	56936.7	0.3199	0.742195	0.0356533	0.850484	0.402307	52.4287	298.227	0.850484	4.37869	195.815	4.12647	147.959	3.06471	0.00566364	0.013959	0.00165179	8.45083	0.402307	0.175801	0	4.12647	71.6384
59	0.228317	0.00551634	0.239705	0.00731751	0.326068	0.17134	0.509298	0	branched	4cm	Host	4cmhost	1	Young	6.7928	198.886	4.50806	105.603	3.57143	0.7	0.17	350.653	61913.5	350.654	0.720111	27697.7	66160.8	0.332417	0.740534	0.0385274	0.819918	0.418642	63.1465	287.507	0.819918	4.37988	181.28	4.17179	136.659	3.06684	0.00566361	0.011388	0.00180117	6.32256	0.418647	0.219634	0	4.17179	87.8117
60	0.233246	0.00251861	0.238654	0.00740846	0.331485	0.16504	0.562735	0	branched	4cm	Host	4cmhost	1	Young	6.7928	198.886	4.50806	105.603	3.57143	0.7	0.17	350.653	61913.5	350.652	0.680646	25815.3	63742.9	0.316341	0.73782	0.0294638	0.429494	0.404991	200.049	150.603	0.429494	4.28732	397.044	4.19017	134.981	3.01673	0.00566358	0.005408	0.00488985	1.10596	0.40501	1.32832	0	4.19017	184.911
61	0.228697	0.00595991	0.239293	0.00844173	0.323572	0.177525	0.528877	0	branched	4cm	Host	4cmhost	1	Young	6.7928	198.886	4.50806	105.603	3.57143	0.7	0.17	350.653	61913.5	350.653	0.68527	25290.2	62195.6	0.327917	0.743039	0.0434465	0.745262	0.406623	89.3246	261.328	0.745262	4.3726	167.788	4.17898	118.459	3.0905	0.00566359	0.010596	0.00248182	4.26945	0.406613	0.34181	0	4.17898	94.3752
62	0.226545	0.00401029	0.235091	0.00767689	0.330864	0.183103	0.537387	0	branched	4cm	Host	4cmhost	1	Young	6.7928	198.886	4.50806	105.603	3.57143	0.7	0.17	350.653	61913.5	350.653	0.710611	23545.8	56680.5	0.323986	0.731148	0.034652	0.623525	0.415413	132.012	218.641	0.623525	4.41413	249.359	4.25367	130.261	3.02239	0.00566359	0.008546	0.0036666	2.33077	0.415406	0.603785	0	4.25367	117.014
63	0.239975	0.00504058	0.249232	0.00886396	0.330716	0.144411	0.514998	0	branched	4cm	Host	4cmhost	1	Young	6.7928	198.886	4.50806	105.603	3.57143	0.7	0.17	350.653	61913.5	350.655	0.63779	22178.1	56951.6	0.317312	0.750396	0.0410953	0.60693	0.389421	137.832	212.823	0.60693	4.1671	198.39	4.01233	112.816	3.02374	0.00566362	0.009257	0.00382338	2.42116	0.389404	0.647636	0	4.01233	108.026
64	0.244263	0.00625811	0.259128	0.00853937	0.331134	0.150813	0.515563	0	branched	4cm	Host	4cmhost	1	Young	6.7928	198.886	4.50806	105.603	3.57143	0.7	0.17	350.653	61913.5	350.655	0.583685	21730.4	58960	0.307366	0.759235	0.043617	0.791807	0.368561	73.0038	277.651	0.791807	4.09395	159.793	3.8591	117.105	3.01993	0.00566362	0.014865	0.00228126	6.51614	0.368553	0.262934	0	3.8591	67.2721
65	0.234805	0.00172238	0.243746	0.00744468	0.331338	0.174696	0.529888	0	branched	4cm	Host	4cmhost	1	Young	6.7928	198.886	4.50806	105.603	3.57143	0.7	0.17	350.653	61913.5	350.653	0.727316	24582.5	58381.5	0.328453	0.742578	0.0272538	0.53194	0.421067	164.127	186.527	0.53194	4.25885	580.592	4.10263	134.324	3.01807	0.0056636	0.008941	0.0057223	1.56248	0.42108	0.879911	0	4.10263	111.844
66	0.22809	0.0011021	0.237171	0.00593643	0.330543	0.144081	0.557748	0	branched	4cm	Host	4cmhost	1	Young	6.7928	198.886	4.50806	105.603	3.57143	0.7	0.17	350.653	61913.5	350.652	0.794978	27242.5	61510.7	0.336839	0.73407	0.0210486	0.598951	0.44289	140.629	210.024	0.598951	4.38423	907.359	4.21637	168.451	3.02532	0.00566358	0.009081	0.00483433	1.87844	0.442914	0.669586	0	4.21637	110.12
67	0.216909	0.00372996	0.231646	0.00566208	0.333216	0.226718	0.524669	0	branched	4cm	Host	4cmhost	1	Young	6.7928	198.886	4.50806	105.603	3.57143	0.7	0.17	350.653	61913.5	350.653	0.701779	23565.7	57145.6	0.312873	0.719148	0.0277574	0.84259	0.41238	55.1963	295.457	0.84259	4.61023	268.099	4.31693	176.614	3.00106	0.00566359	0.014737	0.00193212	7.62737	0.412384	0.186817	0	4.31693	67.8564
68	0.250199	0.00247572	0.254914	0.00932157	0.333256	0.146102	0.5636	0	branched	4cm	Host	4cmhost	1	Young	6.7928	198.886	4.50806	105.603	3.57143	0.7	0.17	350.653	61913.5	350.655	0.635025	25338.4	65239.8	0.315745	0.758278	0.034726	0.304263	0.388388	243.963	106.691	0.304263	3.99682	403.923	3.92289	107.278	3.0007	0.00566362	0.004715	0.00684585	0.688738	0.388366	2.28663	0	3.92289	212.089
69	0.221194	0.000615768	0.228409	0.00605795	0.333153	0.147083	0.501837	0	branched	4cm	Host	4cmhost	1	Young	6.7928	198.886	4.50806	105.603	3.57143	0.7	0.17	350.653	61913.5	350.653	0.73093	21691.4	51367.9	0.315485	0.719998	0.0198148	0.492128	0.422276	178.087	172.566	0.492128	4.52092	1623.99	4.37811	165.072	3.00162	0.00566359	0.007215	0.00544218	1.32576	0.422267	1.03199	0	4.37811	138.6
70	0.201285	0.0026895	0.213093	0.00547482	0.313399	0.209478	0.510655	0	branched	4cm	Host	4cmhost	1	Young	6.7928	198.886	4.50806	105.603	3.57143	0.7	0.17	350.653	61913.5	350.652	0.763588	22822.9	52711.9	0.323313	0.713089	0.0256845	0.763989	0.432974	82.7578	267.894	0.763989	4.96808	371.816	4.69279	182.654	3.19082	0.00566358	0.011808	0.00278532	4.23937	0.432971	0.308919	0	4.69279	84.6883
71	0.213116	0.00287403	0.224106	0.00555316	0.313161	0.188599	0.510675	0	branched	4cm	Host	4cmhost	1	Young	6.7928	198.886	4.50806	105.603	3.57143	0.7	0.17	350.653	61913.5	350.653	0.757284	24341.2	56484	0.330266	0.731366	0.0265192	0.756482	0.43094	85.3904	265.263	0.756482	4.69228	347.943	4.46217	180.078	3.19325	0.0056636	0.01099	0.00267913	4.10208	0.430943	0.321909	0	4.46217	90.9918
72	0.196559	0.0026103	0.207266	0.00564854	0.32007	0.169241	0.512682	0	branched	4cm	Host	4cmhost	1	Young	6.7928	198.886	4.50806	105.603	3.57143	0.7	0.17	350.653	61913.5	350.654	0.81588	24261.1	53997.3	0.32723	0.69712	0.0254437	0.741938	0.449303	90.4904	260.163	0.741938	5.08753	383.098	4.82472	177.037	3.12432	0.0056636	0.010707	0.00303824	3.52408	0.449287	0.347822	0	4.82472	93.3968
73	0.249398	0.00670844	0.26046	0.00998556	0.314933	0.195018	0.520331	0	branched	4cm	Host	4cmhost	1	Young	6.7928	198.886	4.50806	105.603	3.57143	0.7	0.17	350.653	61913.5	350.653	0.560816	19658.1	54710.8	0.312961	0.779165	0.0515069	0.654342	0.35931	121.206	229.447	0.654342	4.00966	149.066	3.83936	100.145	3.17528	0.00566359	0.011062	0.00327712	3.37552	0.359308	0.528253	0	3.83936	90.3996
74	0.2394	0.00806481	0.253424	0.00892586	0.333068	0.146176	0.519973	0	branched	4cm	Host	4cmhost	1	Young	6.7928	198.886	4.50806	105.603	3.57143	0.7	0.17	350.653	61913.5	350.655	0.630453	21059.2	54462.4	0.320628	0.750487	0.0496217	0.911243	0.386674	31.123	319.531	0.911243	4.17711	123.995	3.94596	112.034	3.00239	0.00566362	0.014024	0.00086105	16.2871	0.386638	0.0974021	0	3.94596	71.3063
75	0.199455	0.00396954	0.211283	0.00529867	0.333255	0.201666	0.512236	0	branched	4cm	Host	4cmhost	1	Young	6.7928	198.886	4.50806	105.603	3.57143	0.7	0.17	350.653	61913.5	350.654	0.810911	27955.3	62429.3	0.32369	0.689078	0.0273938	0.878293	0.447792	42.6771	307.977	0.878293	5.01366	251.918	4.73299	188.727	3.00071	0.00566361	0.011828	0.00132913	8.89905	0.447796	0.138572	0	4.73299	84.5451
76	0.224616	0.00562141	0.238219	0.00764409	0.333215	0.151062	0.513831	0	branched	4cm	Host	4cmhost	1	Young	6.7928	198.886	4.50806	105.603	3.57143	0.7	0.17	350.653	61913.5	350.655	0.641467	21912	56071.1	0.308875	0.729653	0.0389596	0.81182	0.390789	65.9863	284.669	0.81182	4.45204	177.891	4.19782	130.82	3.00107	0.00566363	0.013603	0.00202268	6.72524	0.390791	0.2318	0	4.19782	73.5132
77	0.216871	0.00623618	0.230678	0.00717103	0.331841	0.157442	0.536329	0	branched	4cm	Host	4cmhost	1	Young	6.7928	198.886	4.50806	105.603	3.57143	0.7	0.17	350.653	61913.5	350.655	0.650719	21887	55522.1	0.307686	0.719785	0.0395263	0.905747	0.394203	33.0503	317.605	0.905747	4.61104	160.355	4.33505	139.45	3.01349	0.00566363	0.013807	0.00093485	14.7692	0.394182	0.104061	0	4.33505	72.427
78	0.240615	0.00658488	0.253501	0.00752326	0.331	0.189926	0.527184	0	branched	4cm	Host	4cmhost	1	Young	6.7928	198.886	4.50806	105.603	3.57143	0.7	0.17	350.653	61913.5	350.653	0.59613	22950.6	61449.9	0.307462	0.753361	0.0416485	0.89113	0.373485	38.1756	312.478	0.89113	4.15602	151.863	3.94476	132.921	3.02115	0.00566359	0.012886	0.00093838	13.7322	0.373459	0.122171	0	3.94476	77.6036
79	0.250985	0.00754668	0.264681	0.00867485	0.326556	0.16892	0.592239	0	branched	4cm	Host	4cmhost	1	Young	6.7928	198.886	4.50806	105.603	3.57143	0.7	0.17	350.653	61913.5	350.655	0.531816	21414.7	61681.9	0.299364	0.771349	0.0483546	0.865885	0.34718	47.0281	303.627	0.865885	3.9843	132.509	3.77813	115.276	3.06226	0.00566363	0.013696	0.00112817	12.14	0.347181	0.154888	0	3.77813	73.014
80	0.240418	0.00551396	0.251892	0.00898116	0.329302	0.168006	0.523588	0	branched	4cm	Host	4cmhost	1	Young	6.7928	198.886	4.50806	105.603	3.57143	0.7	0.17	350.653	61913.5	350.652	0.643692	23085.6	58949.9	0.321362	0.753841	0.042979	0.680533	0.391614	112.022	238.631	0.680533	4.15942	181.358	3.96996	111.344	3.03673	0.00566358	0.011474	0.0034672	3.3093	0.391619	0.469436	0	3.96996	87.1536
81	0.208204	0.0054354	0.219864	0.00862206	0.329288	0.183556	0.522069	0	branched	4cm	Host	4cmhost	1	Young	6.7928	198.886	4.50806	105.603	3.57143	0.7	0.17	350.653	61913.5	350.654	0.617908	22984	60180.4	0.295926	0.707335	0.0417129	0.693342	0.381918	107.531	243.123	0.693342	4.80298	183.979	4.54827	115.982	3.03686	0.0056636	0.01166	0.00318666	3.659	0.381921	0.44229	0	4.54827	85.7633
82	0.219086	0.00690296	0.232035	0.00907696	0.328394	0.156216	0.546276	0	branched	4cm	Host	4cmhost	1	Young	6.7928	198.886	4.50806	105.603	3.57143	0.7	0.17	350.653	61913.5	350.654	0.641106	23288.9	59615	0.312478	0.725958	0.0473937	0.792472	0.390655	72.7705	277.884	0.792472	4.56442	144.865	4.30969	110.169	3.04512	0.00566361	0.012949	0.002174	5.9563	0.390655	0.261874	0	4.30969	77.226
83	0.230917	0.00428277	0.243248	0.00649368	0.328525	0.186772	0.546073	0	branched	4cm	Host	4cmhost	1	Young	6.7928	198.886	4.50806	105.603	3.57143	0.7	0.17	350.653	61913.5	350.652	0.77426	25133.2	57594.1	0.342114	0.742355	0.0322231	0.811979	0.436385	65.93	284.722	0.811979	4.33056	233.494	4.11103	153.996	3.04391	0.00566358	0.012331	0.00221091	5.57734	0.436399	0.231559	0	4.11103	81.0964
84	0.261037	0.00601206	0.276415	0.00859431	0.331263	0.154752	0.569893	0	branched	4cm	Host	4cmhost	1	Young	6.7928	198.886	4.50806	105.603	3.57143	0.7	0.17	350.653	61913.5	350.653	0.577909	18400.8	50241.2	0.312898	0.779836	0.0430507	0.774867	0.36625	78.9436	271.709	0.774867	3.83087	166.332	3.61775	116.356	3.01875	0.00566359	0.015378	0.00258225	5.95527	0.366264	0.290544	0	3.61775	65.028
85	0.229645	0.00596076	0.241677	0.00867441	0.331422	0.166572	0.558493	0	branched	4cm	Host	4cmhost	1	Young	6.7928	198.886	4.50806	105.603	3.57143	0.7	0.17	350.653	61913.5	350.655	0.632521	22536	58164.8	0.312145	0.737477	0.0431133	0.737147	0.38745	92.1706	258.484	0.737147	4.35455	167.764	4.13775	115.282	3.0173	0.00566362	0.012032	0.00271365	4.43388	0.387441	0.356582	0	4.13775	83.1117
86	0.263206	0.0047722	0.273697	0.0082095	0.329589	0.173915	0.540481	0	branched	4cm	Host	4cmhost	1	Young	6.7928	198.886	4.50806	105.603	3.57143	0.7	0.17	350.653	61913.5	350.653	0.62153	20686	53968.4	0.323169	0.781094	0.0385543	0.654809	0.383298	121.042	229.61	0.654809	3.79931	209.547	3.65368	121.81	3.03408	0.00566358	0.010491	0.0034373	3.0521	0.383295	0.527163	0	3.65368	95.3198
87	0.265546	0.00567469	0.27381	0.00936814	0.328321	0.170101	0.539491	0	branched	4cm	Host	4cmhost	1	Young	6.7928	198.886	4.50806	105.603	3.57143	0.7	0.17	350.653	61913.5	350.653	0.558853	21532.2	60061.3	0.309629	0.783701	0.0446928	0.55563	0.358503	155.82	194.833	0.55563	3.76583	176.221	3.65217	106.745	3.0458	0.00566359	0.008264	0.00369345	2.23747	0.358495	0.799759	0	3.65217	121.007
88	0.253489	0.00755531	0.266468	0.00897487	0.330245	0.147276	0.54301	0	branched	4cm	Host	4cmhost	1	Young	6.7928	198.886	4.50806	105.603	3.57143	0.7	0.17	350.653	61913.5	350.654	0.579063	21989.2	59963	0.313372	0.770418	0.0487142	0.841132	0.366713	55.7077	294.946	0.841132	3.94494	132.357	3.7528	111.422	3.02805	0.00566361	0.012979	0.00141956	9.14297	0.366721	0.188874	0	3.7528	77.0475
89	0.243177	0.00300347	0.249738	0.00880217	0.330171	0.151574	0.509786	0	branched	4cm	Host	4cmhost	1	Young	6.7928	198.886	4.50806	105.603	3.57143	0.7	0.17	350.653	61913.5	350.655	0.629941	22993.5	59494.5	0.312684	0.753385	0.0350685	0.41615	0.386481	204.73	145.925	0.41615	4.11223	332.948	4.0042	113.608	3.02873	0.00566363	0.006561	0.0057987	1.13146	0.386486	1.40298	0	4.0042	152.416
90	0.248151	0.00385454	0.259232	0.00757255	0.331934	0.173141	0.510655	0	branched	4cm	Host	4cmhost	1	Young	6.7928	198.886	4.50806	105.603	3.57143	0.7	0.17	350.653	61913.5	350.652	0.718831	23246.9	55586.7	0.337913	0.760996	0.0337881	0.681785	0.418209	111.583	239.069	0.681785	4.0298	259.434	3.85755	132.056	3.01265	0.00566358	0.011081	0.00371801	2.98036	0.418227	0.466738	0	3.85755	90.2446
91	0.215431	0.00370841	0.225801	0.00741119	0.331947	0.1876	0.509862	0	branched	4cm	Host	4cmhost	1	Young	6.7928	198.886	4.50806	105.603	3.57143	0.7	0.17	350.653	61913.5	350.655	0.671768	23558.4	58627.7	0.306937	0.714881	0.032894	0.652952	0.401831	121.694	228.961	0.652952	4.64186	269.657	4.42868	134.931	3.01253	0.00566362	0.01037	0.00370278	2.8006	0.401843	0.531506	0	4.42868	96.432
92	0.216526	0.00193582	0.225387	0.00660122	0.332466	0.174338	0.505059	0	branched	4cm	Host	4cmhost	1	Young	6.7928	198.886	4.50806	105.603	3.57143	0.7	0.17	350.653	61913.5	350.654	0.700259	23957	58168.5	0.309317	0.714874	0.0253218	0.570802	0.411854	150.5	200.154	0.570802	4.61838	516.577	4.43681	151.487	3.00783	0.0056636	0.008861	0.0046654	1.8993	0.411841	0.751921	0	4.43681	112.854
95	0.237767	0.00690265	0.253586	0.00731225	0.329757	0.152008	0.507477	0	branched	4cm	Host	4cmhost	1	Young	6.7928	198.886	4.50806	105.603	3.57143	0.7	0.17	350.653	61913.5	350.654	0.693237	24292	59333.4	0.333076	0.752763	0.0421306	0.963411	0.409415	12.8301	337.824	0.963411	4.2058	144.872	3.94344	136.757	3.03254	0.00566361	0.015819	0.0004096	38.6206	0.405391	0.0379786	0	3.94344	63.2151
96	0.227984	0.00726707	0.244188	0.00786967	0.326183	0.209138	0.509999	0	branched	4cm	Host	4cmhost	1	Young	6.7928	198.886	4.50806	105.603	3.57143	0.7	0.17	350.653	61913.5	350.653	0.641694	23392.6	59847	0.318112	0.743321	0.0452565	0.945099	0.390873	19.2512	331.401	0.945099	4.38627	137.607	4.09521	127.07	3.06576	0.00566359	0.016204	0.0006026	26.8901	0.390312	0.0580902	0	4.09521	61.7132
97	0.251587	0.00757197	0.267921	0.00819616	0.326385	0.223092	0.509929	0	branched	4cm	Host	4cmhost	1	Young	6.7928	198.886	4.50806	105.603	3.57143	0.7	0.17	350.653	61913.5	350.653	0.62907	23202.5	60086.4	0.327717	0.773853	0.0470657	0.942629	0.386153	20.1173	330.536	0.942629	3.97477	132.066	3.73244	122.008	3.06387	0.00566359	0.016334	0.00062419	26.1683	0.385702	0.0608628	0	3.73244	61.222
98	0.226997	0.00721713	0.243811	0.00773683	0.326624	0.147067	0.507031	0	branched	4cm	Host	4cmhost	1	Young	6.7928	198.886	4.50806	105.603	3.57143	0.7	0.17	350.653	61913.5	350.653	0.697446	22998.1	55972.9	0.331159	0.741926	0.0446687	0.957339	0.41088	14.9592	335.693	0.957339	4.40534	138.559	4.10154	129.252	3.06162	0.00566358	0.016814	0.0005197	32.3533	0.409546	0.0445621	0	4.10154	59.4742
99	0.240966	0.0080279	0.257303	0.00932118	0.329821	0.146194	0.503666	0	branched	4cm	Host	4cmhost	1	Young	6.7928	198.886	4.50806	105.603	3.57143	0.7	0.17	350.653	61913.5	350.651	0.634527	21687.2	55865.7	0.325232	0.75722	0.0511231	0.88908	0.388202	38.8942	311.757	0.88908	4.14996	124.566	3.88647	107.283	3.03195	0.00566356	0.016337	0.00129328	12.6322	0.388203	0.124758	0	3.88647	61.2107
100	0.253945	0.00564066	0.262312	0.00865824	0.330432	0.162806	0.526488	0	branched	4cm	Host	4cmhost	1	Young	6.7928	198.886	4.50806	105.603	3.57143	0.7	0.17	350.653	61913.5	350.653	0.627614	25231.5	65433.6	0.322105	0.767977	0.0422692	0.635062	0.385604	127.967	222.686	0.635062	3.93786	177.284	3.81225	115.497	3.02634	0.00566359	0.008367	0.00301758	2.77275	0.3856	0.574649	0	3.81225	119.517
101	0.258069	0.0058101	0.268752	0.00917761	0.330421	0.159331	0.52622	0	branched	4cm	Host	4cmhost	1	Young	6.7928	198.886	4.50806	105.603	3.57143	0.7	0.17	350.653	61913.5	350.653	0.596046	20247.8	54217.9	0.316924	0.774384	0.0442569	0.654067	0.373452	121.302	229.35	0.654067	3.87493	172.114	3.7209	108.961	3.02644	0.00566359	0.010683	0.00336751	3.17237	0.373433	0.528895	0	3.7209	93.6067
102	0.234622	0.00341939	0.242087	0.00761741	0.319637	0.186299	0.583024	0	branched	4cm	Host	4cmhost	1	Young	6.7928	198.886	4.50806	105.603	3.57143	0.7	0.17	350.653	61913.5	350.652	0.70127	23998.5	58219.9	0.330333	0.753059	0.0338876	0.554965	0.412204	156.052	194.6	0.554965	4.26217	292.45	4.13075	131.278	3.12855	0.00566357	0.007465	0.00419802	1.77822	0.412204	0.801915	0	4.13075	133.958
103	0.233621	0.00385469	0.243759	0.00700831	0.328764	0.164962	0.526854	0	branched	4cm	Host	4cmhost	1	Young	6.7928	198.886	4.50806	105.603	3.57143	0.7	0.17	350.653	61913.5	350.652	0.754567	24024.4	55863.1	0.338604	0.744334	0.0324541	0.708104	0.430059	102.354	248.298	0.708104	4.28044	259.424	4.10241	142.688	3.0417	0.00566358	0.010138	0.00315362	3.21472	0.430075	0.412222	0	4.10241	98.6388
104	0.231645	0.00517024	0.247089	0.00680198	0.323627	0.158395	0.580311	0	branched	4cm	Host	4cmhost	1	Young	6.7928	198.886	4.50806	105.603	3.57143	0.7	0.17	350.653	61913.5	350.651	0.661417	21857.5	54903.9	0.320563	0.750405	0.0362581	0.862261	0.398104	48.2983	302.353	0.862261	4.31695	193.415	4.04712	147.016	3.08998	0.00566356	0.015444	0.00163174	9.46474	0.398103	0.159742	0	4.04712	64.7501
105	0.295102	0.00869147	0.309571	0.0107252	0.328838	0.164598	0.538546	0	branched	4cm	Host	4cmhost	1	Young	6.7928	198.886	4.50806	105.603	3.57143	0.7	0.17	350.653	61913.5	350.655	0.538531	22328.5	63790.3	0.323278	0.817382	0.0571879	0.793031	0.350029	72.5747	278.08	0.793031	3.38866	115.055	3.23028	93.2384	3.04101	0.00566362	0.014469	0.00203373	7.11451	0.350045	0.260985	0	3.23028	69.1133
106	0.223327	0.00321831	0.237211	0.00526694	0.323871	0.167479	0.583813	0	branched	4cm	Host	4cmhost	1	Young	6.7928	198.886	4.50806	105.603	3.57143	0.7	0.17	350.653	61913.5	350.653	0.74311	24516.4	57508	0.3292	0.737445	0.0258289	0.834332	0.426313	58.0919	292.561	0.834332	4.47774	310.722	4.21566	189.864	3.08765	0.00566358	0.013884	0.00204863	6.77721	0.426311	0.198564	0	4.21566	72.0254
107	0.241382	0.00240433	0.246832	0.00902997	0.328599	0.176696	0.518221	0	branched	4cm	Host	4cmhost	1	Young	6.7928	198.886	4.50806	105.603	3.57143	0.7	0.17	350.653	61913.5	350.652	0.712032	26294.1	63222.4	0.332627	0.751823	0.0341456	0.369392	0.415899	221.124	129.528	0.369392	4.14281	415.916	4.05134	110.742	3.04322	0.00566357	0.00545	0.00662564	0.822562	0.415932	1.70715	0	4.05134	183.486
108	0.218065	0.00463271	0.230421	0.00688482	0.33214	0.179972	0.565003	0	branched	4cm	Host	4cmhost	1	Young	6.7928	198.886	4.50806	105.603	3.57143	0.7	0.17	350.653	61913.5	350.653	0.736393	23803.1	56127	0.325024	0.720186	0.0340297	0.801597	0.424093	69.5705	281.082	0.801597	4.58579	215.856	4.33988	145.247	3.01078	0.00566358	0.012356	0.00225211	5.48641	0.424099	0.24751	0	4.33988	80.9323
109	0.242613	0.00276933	0.248358	0.00976903	0.329357	0.165473	0.529899	0	branched	4cm	Host	4cmhost	1	Young	6.7928	198.886	4.50806	105.603	3.57143	0.7	0.17	350.653	61913.5	350.653	0.608081	22271	58895.9	0.307893	0.752903	0.0372904	0.332905	0.378141	233.919	116.734	0.332905	4.12179	361.098	4.02645	102.364	3.03622	0.00566359	0.005745	0.0069997	0.820749	0.378119	2.00386	0	4.02645	174.064
110	0.221142	0.00204604	0.230228	0.0073333	0.327281	0.194525	0.510042	0	branched	4cm	Host	4cmhost	1	Young	6.7928	198.886	4.50806	105.603	3.57143	0.7	0.17	350.653	61913.5	350.651	0.708574	24514.2	59110.6	0.318129	0.727279	0.0282154	0.549078	0.414717	158.116	192.535	0.549078	4.52198	488.749	4.34352	136.364	3.05548	0.00566356	0.009086	0.00528726	1.71847	0.41472	0.821235	0	4.34352	110.059
111	0.240399	0.00394382	0.249698	0.00827149	0.330316	0.182296	0.541717	0	branched	4cm	Host	4cmhost	1	Young	6.7928	198.886	4.50806	105.603	3.57143	0.7	0.17	350.653	61913.5	350.654	0.673971	21778.5	54092.3	0.324172	0.751381	0.0362455	0.591541	0.402618	143.228	207.426	0.591541	4.15975	253.561	4.00484	120.897	3.0274	0.00566361	0.009299	0.00432767	2.14873	0.402625	0.6905	0	4.00484	107.538
112	0.24608	0.00476474	0.257129	0.00841666	0.324886	0.16924	0.516769	0	branched	4cm	Host	4cmhost	1	Young	6.7928	198.886	4.50806	105.603	3.57143	0.7	0.17	350.653	61913.5	350.655	0.655277	23474.3	59297.9	0.326905	0.765217	0.0396886	0.664715	0.395871	117.569	233.086	0.664715	4.06372	209.875	3.8891	118.812	3.078	0.00566363	0.011049	0.00365192	3.02553	0.395869	0.504404	0	3.8891	90.5059
113	0.229999	0.00376999	0.241428	0.00578046	0.33246	0.188321	0.55142	0	branched	4cm	Host	4cmhost	1	Young	6.7928	198.886	4.50806	105.603	3.57143	0.7	0.17	350.653	61913.5	350.653	0.729563	25696.1	60917.4	0.327029	0.736516	0.0282815	0.805721	0.421819	68.1246	282.529	0.805721	4.34784	265.253	4.14202	172.997	3.00788	0.00566359	0.011429	0.00201047	5.68474	0.421811	0.241124	0	4.14202	87.4967
114	0.230403	0.00535461	0.243071	0.00815558	0.332144	0.165259	0.547943	0	branched	4cm	Host	4cmhost	1	Young	6.7928	198.886	4.50806	105.603	3.57143	0.7	0.17	350.653	61913.5	350.653	0.634703	20763.7	53477.8	0.310983	0.738263	0.0397875	0.741639	0.388268	90.5952	260.058	0.741639	4.34022	186.755	4.11402	122.615	3.01074	0.0056636	0.012668	0.00280097	4.52272	0.388266	0.348365	0	4.11402	78.9391
115	0.254929	0.0047961	0.263678	0.00786546	0.331061	0.162128	0.56714	0	branched	4cm	Host	4cmhost	1	Young	6.7928	198.886	4.50806	105.603	3.57143	0.7	0.17	350.653	61913.5	350.653	0.695002	25040.2	61069.1	0.337337	0.768813	0.0374594	0.664559	0.41003	117.623	233.03	0.664559	3.92266	208.503	3.7925	127.138	3.02059	0.00566359	0.008749	0.00306936	2.85043	0.410042	0.504757	0	3.7925	114.299
116	0.254775	0.00514095	0.265766	0.00875856	0.331444	0.170425	0.595826	0	branched	4cm	Host	4cmhost	1	Young	6.7928	198.886	4.50806	105.603	3.57143	0.7	0.17	350.653	61913.5	350.653	0.579377	18976.5	51729.9	0.308284	0.769627	0.0409926	0.63772	0.366839	127.034	223.618	0.63772	3.92503	194.517	3.76271	114.174	3.0171	0.00566359	0.010991	0.00361761	3.03819	0.366844	0.568086	0	3.76271	90.9835
117	0.23452	0.00287704	0.240502	0.00730656	0.330179	0.149807	0.510934	0	branched	4cm	Host	4cmhost	1	Young	6.7928	198.886	4.50806	105.603	3.57143	0.7	0.17	350.653	61913.5	350.655	0.704481	26470.2	64044.1	0.32418	0.741296	0.03033	0.487574	0.413311	179.685	170.97	0.487574	4.26403	347.579	4.15797	136.863	3.02866	0.00566362	0.005982	0.00442952	1.35048	0.413339	1.05097	0	4.15797	167.168
118	0.236982	0.00311877	0.24517	0.00781486	0.330285	0.182709	0.509477	0	branched	4cm	Host	4cmhost	1	Young	6.7928	198.886	4.50806	105.603	3.57143	0.7	0.17	350.653	61913.5	350.654	0.678395	21129.2	52275.1	0.320932	0.74608	0.0325136	0.541889	0.404193	160.639	190.016	0.541889	4.21973	320.639	4.0788	127.961	3.02769	0.00566361	0.008188	0.00469609	1.74358	0.404201	0.845396	0	4.0788	122.13
119	0.218472	0.0028852	0.225063	0.00716481	0.329759	0.192619	0.510505	0	branched	4cm	Host	4cmhost	1	Young	6.7928	198.886	4.50806	105.603	3.57143	0.7	0.17	350.653	61913.5	350.654	0.705422	25543.4	61753.6	0.314927	0.71887	0.0299762	0.520728	0.413635	168.058	182.595	0.520728	4.57725	346.596	4.4432	139.571	3.03252	0.0056636	0.006591	0.00427961	1.54009	0.413653	0.920388	0	4.4432	151.722
120	0.276602	0.00751031	0.290195	0.00868042	0.330951	0.159042	0.570939	0	branched	4cm	Host	4cmhost	1	Young	6.7928	198.886	4.50806	105.603	3.57143	0.7	0.17	350.653	61913.5	350.652	0.603522	20404.3	54212.9	0.329462	0.796423	0.0476412	0.875169	0.376373	43.7723	306.88	0.875169	3.6153	133.15	3.44596	115.202	3.0216	0.00566358	0.013593	0.00117011	11.6169	0.376366	0.142636	0	3.44596	73.5673
121	0.25075	0.00633838	0.263214	0.00765412	0.329844	0.188751	0.563561	0	branched	4cm	Host	4cmhost	1	Young	6.7928	198.886	4.50806	105.603	3.57143	0.7	0.17	350.653	61913.5	350.653	0.654389	21719.1	54908.9	0.328494	0.767128	0.0414562	0.8611	0.395547	48.7058	301.948	0.8611	3.98804	157.769	3.79919	130.649	3.03174	0.0056636	0.012464	0.00131574	9.473	0.395563	0.161305	0	3.79919	80.2311
122	0.262767	0.00656084	0.273961	0.00810523	0.320053	0.157877	0.537448	0	branched	4cm	Host	4cmhost	1	Young	6.7928	198.886	4.50806	105.603	3.57143	0.7	0.17	350.653	61913.5	350.654	0.603262	22010.7	58496.8	0.325149	0.790039	0.0446989	0.813861	0.376272	65.2704	285.384	0.813861	3.80565	152.42	3.65015	123.377	3.12448	0.00566361	0.011194	0.00154439	7.24817	0.37626	0.228711	0	3.65015	89.3336
123	0.219467	0.00552261	0.228697	0.00702035	0.321654	0.202404	0.540247	0	branched	4cm	Host	4cmhost	1	Young	6.7928	198.886	4.50806	105.603	3.57143	0.7	0.17	350.653	61913.5	350.653	0.707823	26654.2	64310.8	0.325195	0.730686	0.0381784	0.813501	0.414459	65.3965	285.257	0.813501	4.55649	181.074	4.3726	142.443	3.10893	0.0056636	0.00923	0.00149774	6.16262	0.414455	0.229255	0	4.3726	108.342
124	0.249598	0.00461184	0.259181	0.00684632	0.329644	0.163374	0.566061	0	branched	4cm	Host	4cmhost	1	Young	6.7928	198.886	4.50806	105.603	3.57143	0.7	0.17	350.653	61913.5	350.652	0.636877	22844	58712.7	0.318131	0.764092	0.0341091	0.731995	0.38908	93.9765	256.676	0.731995	4.00644	216.833	3.85831	146.064	3.03358	0.00566357	0.009583	0.00223448	4.28869	0.389072	0.36613	0	3.85831	104.351
125	0.215317	0.00569429	0.225878	0.0071685	0.324889	0.182719	0.544425	0	branched	4cm	Host	4cmhost	1	Young	6.7928	198.886	4.50806	105.603	3.57143	0.7	0.17	350.653	61913.5	350.652	0.69798	23586.1	57378.1	0.319649	0.722096	0.0387495	0.83335	0.411065	58.4362	292.216	0.83335	4.64432	175.615	4.42717	139.499	3.07797	0.00566358	0.010561	0.00147421	7.16384	0.411084	0.199976	0	4.42717	94.688
126	0.233504	0.00234201	0.240633	0.00853944	0.331917	0.188794	0.520635	0	branched	4cm	Host	4cmhost	1	Young	6.7928	198.886	4.50806	105.603	3.57143	0.7	0.17	350.653	61913.5	350.654	0.714093	24659	59190.8	0.326637	0.738952	0.0322049	0.450955	0.416601	192.525	158.129	0.450955	4.28258	426.984	4.15571	117.104	3.0128	0.0056636	0.007129	0.00619743	1.15032	0.416575	1.21752	0	4.15571	140.272
127	0.229319	0.00275208	0.236909	0.00749484	0.331256	0.177166	0.548463	0	branched	4cm	Host	4cmhost	1	Young	6.7928	198.886	4.50806	105.603	3.57143	0.7	0.17	350.653	61913.5	350.654	0.655249	23028.5	58173.2	0.308956	0.734044	0.0304179	0.511866	0.395861	171.166	179.488	0.511866	4.36074	363.362	4.22103	133.425	3.01881	0.00566361	0.00759	0.00474276	1.60033	0.395861	0.953636	0	4.22103	131.752
128	0.240023	0.00121424	0.24665	0.00818319	0.323729	0.165524	0.527441	0	branched	4cm	Host	4cmhost	1	Young	6.7928	198.886	4.50806	105.603	3.57143	0.7	0.17	350.653	61913.5	350.654	0.719555	23581.5	56353.8	0.332817	0.755638	0.0285743	0.406274	0.418454	208.192	142.461	0.406274	4.16627	823.56	4.05433	122.202	3.089	0.0056636	0.006627	0.00696895	0.950932	0.418465	1.46139	0	4.05433	150.898
129	0.213885	0.000928211	0.221233	0.00732713	0.329344	0.202214	0.50867	0	branched	4cm	Host	4cmhost	1	Young	6.7928	198.886	4.50806	105.603	3.57143	0.7	0.17	350.653	61913.5	350.652	0.760133	25466.7	58969.8	0.321889	0.712823	0.0247267	0.466043	0.431861	187.233	163.419	0.466043	4.67541	1077.34	4.52012	136.479	3.03634	0.00566357	0.007348	0.00639892	1.14832	0.431843	1.14572	0	4.52012	136.091
130	0.237416	0.0063003	0.248628	0.00761476	0.330545	0.201592	0.516626	0	branched	4cm	Host	4cmhost	1	Young	6.7928	198.886	4.50806	105.603	3.57143	0.7	0.17	350.653	61913.5	350.652	0.629956	25125	65008.7	0.31451	0.74845	0.0411465	0.843097	0.386486	55.0183	295.634	0.843097	4.21202	158.723	4.02207	131.324	3.02531	0.00566357	0.011212	0.00131446	8.52974	0.386487	0.186103	0	4.02207	89.1902
131	0.255311	0.00546086	0.264585	0.0080447	0.323829	0.166234	0.58106	0	branched	4cm	Host	4cmhost	1	Young	6.7928	198.886	4.50806	105.603	3.57143	0.7	0.17	350.653	61913.5	350.653	0.656672	23795.2	60031.2	0.332422	0.776554	0.0407724	0.702111	0.39638	104.456	246.197	0.702111	3.91679	183.121	3.7795	124.305	3.08805	0.00566359	0.009274	0.00258384	3.58923	0.396381	0.424276	0	3.7795	107.828
132	0.236381	0.00402287	0.244605	0.00839143	0.332404	0.169158	0.555952	0	branched	4cm	Host	4cmhost	1	Young	6.7928	198.886	4.50806	105.603	3.57143	0.7	0.17	350.653	61913.5	350.654	0.688036	23992.7	58863.9	0.324601	0.74319	0.0365972	0.564334	0.407596	152.768	197.886	0.564334	4.23046	248.579	4.08822	119.169	3.00839	0.00566361	0.008224	0.00436856	1.88254	0.40761	0.772	0	4.08822	121.595
133	0.241751	0.00364963	0.249604	0.0101709	0.324475	0.175596	0.512247	0	branched	4cm	Host	4cmhost	1	Young	6.7928	198.886	4.50806	105.603	3.57143	0.7	0.17	350.653	61913.5	350.652	0.638976	21851	56047.8	0.320904	0.757984	0.0416204	0.434863	0.389863	198.166	152.485	0.434863	4.13649	274	4.00635	98.3197	3.0819	0.00566357	0.007853	0.00652127	1.20421	0.389869	1.29957	0	4.00635	127.34
134	0.258708	0.00740592	0.27107	0.00910793	0.32968	0.17913	0.597821	0	branched	4cm	Host	4cmhost	1	Young	6.7928	198.886	4.50806	105.603	3.57143	0.7	0.17	350.653	61913.5	350.654	0.607963	24227.3	64077.2	0.324037	0.776842	0.0487485	0.815351	0.378095	64.7478	285.906	0.815351	3.86536	135.027	3.68908	109.794	3.03324	0.0056636	0.012362	0.00170201	7.26318	0.378092	0.226466	0	3.68908	80.8931
135	0.222525	0.00385853	0.230647	0.00703853	0.328638	0.159773	0.531167	0	branched	4cm	Host	4cmhost	1	Young	6.7928	198.886	4.50806	105.603	3.57143	0.7	0.17	350.653	61913.5	350.653	0.758655	28178	65320	0.332232	0.727227	0.0325663	0.659605	0.431384	119.36	231.292	0.659605	4.49388	259.166	4.33563	142.075	3.04286	0.00566358	0.008122	0.00318	2.55409	0.431395	0.516059	0	4.33563	123.122
136	0.262573	0.00616361	0.272945	0.00938212	0.32891	0.163899	0.578606	0	branched	4cm	Host	4cmhost	1	Young	6.7928	198.886	4.50806	105.603	3.57143	0.7	0.17	350.653	61913.5	350.653	0.577175	19935.7	54475.8	0.314995	0.780932	0.0460682	0.650344	0.365955	122.608	228.045	0.650344	3.80846	162.243	3.66374	106.586	3.04035	0.00566359	0.010372	0.00321851	3.22261	0.365948	0.537648	0	3.66374	96.4134
137	0.246497	0.00746662	0.263299	0.00791009	0.330735	0.168337	0.532119	0	branched	4cm	Host	4cmhost	1	Young	6.7928	198.886	4.50806	105.603	3.57143	0.7	0.17	350.653	61913.5	350.654	0.625406	20911.4	54347.8	0.321741	0.763674	0.04535	0.959043	0.384769	14.3617	336.292	0.959043	4.05684	133.929	3.79796	126.421	3.02357	0.00566361	0.016802	0.00044347	37.8876	0.381966	0.0427061	0	3.79796	59.5167
138	0.245641	0.00763466	0.260433	0.00829096	0.33202	0.162034	0.613812	0	branched	4cm	Host	4cmhost	1	Young	6.7928	198.886	4.50806	105.603	3.57143	0.7	0.17	350.653	61913.5	350.651	0.620035	22686.5	59275.6	0.319756	0.760084	0.0467369	0.933136	0.38273	23.446	327.205	0.933136	4.07098	130.982	3.83976	120.613	3.01187	0.00566356	0.014792	0.0006563	22.5385	0.38241	0.0716551	0	3.83976	67.6041
139	0.230498	0.00693835	0.239967	0.00915947	0.327015	0.160811	0.513051	0	branched	4cm	Host	4cmhost	1	Young	6.7928	198.886	4.50806	105.603	3.57143	0.7	0.17	350.653	61913.5	350.655	0.678916	23586.8	58328.7	0.328311	0.741294	0.04793	0.743222	0.404378	90.0404	260.614	0.743222	4.33843	144.126	4.16724	109.177	3.05796	0.00566362	0.009469	0.00222112	4.26316	0.404385	0.345493	0	4.16724	105.608
140	0.217164	0.00591558	0.226271	0.00749259	0.331754	0.162213	0.50707	0	branched	4cm	Host	4cmhost	1	Young	6.7928	198.886	4.50806	105.603	3.57143	0.7	0.17	350.653	61913.5	350.653	0.786614	26777.4	60818.9	0.337707	0.71676	0.039539	0.819587	0.440282	63.2623	287.39	0.819587	4.60481	169.045	4.41948	133.465	3.01428	0.00566359	0.009107	0.00157701	5.77485	0.440296	0.220127	0	4.41948	109.806
141	0.204694	0.00581346	0.21457	0.00733719	0.332282	0.180511	0.50581	0	branched	4cm	Host	4cmhost	1	Young	6.7928	198.886	4.50806	105.603	3.57143	0.7	0.17	350.653	61913.5	350.652	0.815112	25444.2	56659.8	0.334407	0.697145	0.0387355	0.840845	0.44907	55.8081	294.844	0.840845	4.88534	172.015	4.66048	136.292	3.00949	0.00566358	0.009876	0.00152373	6.48146	0.449073	0.18928	0	4.66048	101.256
142	0.220426	0.00150144	0.22613	0.00679811	0.327389	0.153223	0.504437	0	branched	4cm	Host	4cmhost	1	Young	6.7928	198.886	4.50806	105.603	3.57143	0.7	0.17	350.653	61913.5	350.655	0.671387	22042.6	54874.2	0.305617	0.723578	0.0250036	0.41963	0.401694	203.51	147.145	0.41963	4.53667	666.027	4.42223	147.1	3.05447	0.00566362	0.005704	0.00529667	1.0769	0.401701	1.38305	0	4.42223	175.316
143	0.23686	0.00387762	0.241762	0.00829027	0.331257	0.186625	0.50707	0	branched	4cm	Host	4cmhost	1	Young	6.7928	198.886	4.50806	105.603	3.57143	0.7	0.17	350.653	61913.5	350.652	0.589866	24190.4	65200.4	0.298204	0.742707	0.036007	0.395858	0.371016	211.844	138.808	0.395858	4.2219	257.89	4.1363	120.623	3.0188	0.00566358	0.004902	0.00441265	1.1109	0.371002	1.52616	0	4.1363	203.998
144	0.21415	0.00327073	0.221263	0.00605401	0.324353	0.161432	0.543367	0	branched	4cm	Host	4cmhost	1	Young	6.7928	198.886	4.50806	105.603	3.57143	0.7	0.17	350.653	61913.5	350.654	0.778384	28008.9	63992.4	0.330271	0.718213	0.028303	0.665477	0.437692	117.302	233.352	0.665477	4.66962	305.742	4.51951	165.18	3.08306	0.0056636	0.007113	0.00278328	2.55562	0.437702	0.502682	0	4.51951	140.588
145	0.290729	0.00679498	0.300419	0.010067	0.331597	0.161861	0.549703	0	branched	4cm	Host	4cmhost	1	Young	6.7928	198.886	4.50806	105.603	3.57143	0.7	0.17	350.653	61913.5	350.654	0.51306	18547.3	54697.7	0.306803	0.808372	0.0494681	0.603085	0.339088	139.18	211.474	0.603085	3.43963	147.167	3.32868	99.3345	3.01571	0.0056636	0.00969	0.00327202	2.96147	0.33909	0.658141	0	3.32868	103.199
146	0.271292	0.00724566	0.285058	0.00802569	0.330953	0.177807	0.560021	0	branched	4cm	Host	4cmhost	1	Young	6.7928	198.886	4.50806	105.603	3.57143	0.7	0.17	350.653	61913.5	350.653	0.552223	20519.4	57677.2	0.310322	0.790777	0.0450039	0.906903	0.355763	32.6448	318.009	0.906903	3.68607	138.014	3.50806	124.6	3.02158	0.0056636	0.013766	0.00078003	17.648	0.355665	0.102654	0	3.50806	72.6427
147	0.257462	0.00702673	0.269272	0.00810723	0.331263	0.161969	0.534327	0	branched	4cm	Host	4cmhost	1	Young	6.7928	198.886	4.50806	105.603	3.57143	0.7	0.17	350.653	61913.5	350.652	0.630191	23126	59822.8	0.326367	0.773532	0.0445674	0.873228	0.386575	44.4529	306.2	0.873228	3.88407	142.314	3.71372	123.347	3.01875	0.00566358	0.01181	0.0010805	10.9301	0.386579	0.145176	0	3.71372	84.674
148	0.265482	0.00648146	0.281138	0.00874647	0.325388	0.173196	0.545261	0	branched	4cm	Host	4cmhost	1	Young	6.7928	198.886	4.50806	105.603	3.57143	0.7	0.17	350.653	61913.5	350.653	0.585366	20410.3	55277.9	0.320682	0.790567	0.0456263	0.801829	0.369231	69.4892	281.163	0.801829	3.76673	154.286	3.55697	114.332	3.07325	0.00566358	0.015656	0.00226501	6.91211	0.369233	0.247149	0	3.55697	63.8733
149	0.22624	0.00825448	0.239757	0.0105405	0.32333	0.152951	0.550615	0	branched	4cm	Host	4cmhost	1	Young	6.7928	198.886	4.50806	105.603	3.57143	0.7	0.17	350.653	61913.5	350.653	0.577978	22725.3	62044	0.307431	0.741883	0.0563276	0.773631	0.366277	79.377	271.276	0.773631	4.42008	121.146	4.17089	94.8722	3.09282	0.00566359	0.013517	0.00228602	5.9129	0.36628	0.292606	0	4.17089	73.9809
150	0.276603	0.00353545	0.290241	0.00748746	0.328863	0.161052	0.568258	0	branched	4cm	Host	4cmhost	1	Young	6.7928	198.886	4.50806	105.603	3.57143	0.7	0.17	350.653	61913.5	350.654	0.606074	19637.9	52039.6	0.321763	0.798353	0.0329135	0.676534	0.377364	113.425	237.229	0.676534	3.61529	282.849	3.44541	133.557	3.04078	0.0056636	0.013638	0.00395201	3.4509	0.377365	0.478122	0	3.44541	73.3245
151	0.216642	0.00384986	0.226862	0.00741822	0.327973	0.17683	0.566023	0	branched	4cm	Host	4cmhost	1	Young	6.7928	198.886	4.50806	105.603	3.57143	0.7	0.17	350.653	61913.5	350.654	0.643997	25326.5	64653.5	0.302819	0.720675	0.0337215	0.64843	0.391726	123.28	227.375	0.64843	4.61591	259.75	4.40797	134.803	3.04903	0.00566361	0.01022	0.00356836	2.86406	0.391718	0.542187	0	4.40797	97.8474
152	0.220582	0.00362553	0.2275	0.00823297	0.331646	0.190135	0.526287	0	branched	4cm	Host	4cmhost	1	Young	6.7928	198.886	4.50806	105.603	3.57143	0.7	0.17	350.653	61913.5	350.653	0.658018	22799.1	57447.4	0.307049	0.720383	0.0350688	0.496984	0.39687	176.384	174.269	0.496984	4.53346	275.822	4.3956	121.463	3.01526	0.00566359	0.006918	0.00460744	1.50148	0.396871	1.01214	0	4.3956	144.55
153	0.226457	0.00600837	0.236777	0.00775621	0.32668	0.177183	0.538029	0	branched	4cm	Host	4cmhost	1	Young	6.7928	198.886	4.50806	105.603	3.57143	0.7	0.17	350.653	61913.5	350.653	0.636723	24812.4	63781.4	0.311684	0.736519	0.0411822	0.789902	0.389023	73.6715	276.982	0.789902	4.41585	166.434	4.22338	128.929	3.0611	0.00566359	0.01032	0.00174784	5.90443	0.389036	0.26598	0	4.22338	96.8992
154	0.272275	0.00585647	0.28414	0.00755302	0.329162	0.165868	0.577482	0	branched	4cm	Host	4cmhost	1	Young	6.7928	198.886	4.50806	105.603	3.57143	0.7	0.17	350.653	61913.5	350.654	0.555897	21064.5	58957.4	0.308745	0.792464	0.0398474	0.795406	0.357284	71.7417	278.912	0.795406	3.67276	170.751	3.51939	132.397	3.03802	0.0056636	0.011865	0.00169655	6.9936	0.357284	0.25722	0	3.51939	84.2815
155	0.243495	0.00364423	0.252529	0.00734966	0.332306	0.176924	0.569212	0	branched	4cm	Host	4cmhost	1	Young	6.7928	198.886	4.50806	105.603	3.57143	0.7	0.17	350.653	61913.5	350.655	0.629187	24208.7	62684.8	0.31088	0.753333	0.0324943	0.605369	0.386197	138.379	212.276	0.605369	4.10686	274.406	3.95994	136.061	3.00927	0.00566362	0.009034	0.00370543	2.43804	0.386201	0.651885	0	3.95994	110.693
156	0.247233	0.00475343	0.256653	0.00870542	0.332318	0.176575	0.569751	0	branched	4cm	Host	4cmhost	1	Young	6.7928	198.886	4.50806	105.603	3.57143	0.7	0.17	350.653	61913.5	350.653	0.653048	23473.5	59418	0.32358	0.758403	0.0396193	0.608878	0.395057	137.148	213.505	0.608878	4.04477	210.374	3.89631	114.871	3.00917	0.00566359	0.00942	0.00395199	2.38361	0.395078	0.642365	0	3.89631	106.157
157	0.255775	0.00446209	0.267238	0.00769688	0.332328	0.184129	0.588107	0	branched	4cm	Host	4cmhost	1	Young	6.7928	198.886	4.50806	105.603	3.57143	0.7	0.17	350.653	61913.5	350.653	0.598053	21258.3	56804.2	0.310714	0.770282	0.0358675	0.67941	0.374238	112.416	238.237	0.67941	3.90969	224.11	3.74198	129.923	3.00908	0.00566359	0.011463	0.00323479	3.54366	0.374233	0.471865	0	3.74198	87.2372
158	0.236805	0.005184	0.247309	0.00855038	0.332603	0.173456	0.60591	0	branched	4cm	Host	4cmhost	1	Young	6.7928	198.886	4.50806	105.603	3.57143	0.7	0.17	350.653	61913.5	350.654	0.557847	21399.2	59759.4	0.292738	0.74512	0.0403784	0.635135	0.358089	127.941	222.713	0.635135	4.22288	192.901	4.04352	116.954	3.00659	0.00566361	0.010504	0.00336638	3.12027	0.358103	0.574468	0	4.04352	95.2018
159	0.238732	0.00690566	0.251666	0.00860883	0.331522	0.166915	0.508419	0	branched	4cm	Host	4cmhost	1	Young	6.7928	198.886	4.50806	105.603	3.57143	0.7	0.17	350.653	61913.5	350.654	0.70944	22723.2	54753.1	0.338114	0.750395	0.0456249	0.843446	0.415013	54.8963	295.758	0.843446	4.1888	144.809	3.97352	116.16	3.01639	0.00566361	0.012934	0.00170317	7.59407	0.415015	0.185612	0	3.97352	77.3156
160	0.256098	0.00613167	0.268918	0.00760063	0.332162	0.168402	0.520242	0	branched	4cm	Host	4cmhost	1	Young	6.7928	198.886	4.50806	105.603	3.57143	0.7	0.17	350.653	61913.5	350.653	0.604169	21285.3	56515.9	0.315822	0.771649	0.0404249	0.84059	0.376624	55.8976	294.755	0.84059	3.90476	163.088	3.71861	131.568	3.01058	0.00566359	0.01282	0.00146896	8.72726	0.376642	0.189641	0	3.71861	78.0031
161	0.287126	0.00537874	0.29759	0.00884101	0.33192	0.181892	0.587353	0	branched	4cm	Host	4cmhost	1	Young	6.7928	198.886	4.50806	105.603	3.57143	0.7	0.17	350.653	61913.5	350.653	0.552167	21242.9	59714.7	0.313285	0.804856	0.0418565	0.625307	0.355739	131.387	219.265	0.625307	3.48279	185.917	3.36033	113.109	3.01277	0.00566358	0.010464	0.00346227	3.02229	0.355745	0.599214	0	3.36033	95.5657
162	0.237757	0.00498248	0.246548	0.00846236	0.33221	0.164001	0.547571	0	branched	4cm	Host	4cmhost	1	Young	6.7928	198.886	4.50806	105.603	3.57143	0.7	0.17	350.653	61913.5	350.655	0.614424	24014.4	63098.8	0.308301	0.745637	0.0395916	0.608178	0.380584	137.394	213.261	0.608178	4.20598	200.703	4.05601	118.17	3.01014	0.00566362	0.008791	0.00347988	2.52624	0.380584	0.644255	0	4.05601	113.753
163	0.246473	0.0057683	0.257921	0.00772802	0.332333	0.182063	0.545593	0	branched	4cm	Host	4cmhost	1	Young	6.7928	198.886	4.50806	105.603	3.57143	0.7	0.17	350.653	61913.5	350.655	0.576711	23291.3	63677.6	0.302708	0.758712	0.0397254	0.77112	0.365769	80.2579	270.397	0.77112	4.05724	173.361	3.87716	129.399	3.00903	0.00566362	0.011448	0.00195972	5.84165	0.365779	0.296815	0	3.87716	87.3515
164	0.243675	0.00683228	0.255589	0.00937026	0.332294	0.154673	0.555353	0	branched	4cm	Host	4cmhost	1	Young	6.7928	198.886	4.50806	105.603	3.57143	0.7	0.17	350.653	61913.5	350.653	0.683828	21899.1	53923.4	0.335002	0.755452	0.0474873	0.762471	0.406115	83.2903	267.363	0.762471	4.10383	146.364	3.91253	106.721	3.00938	0.00566359	0.011914	0.00253798	4.69428	0.40611	0.311525	0	3.91253	83.9349
165	0.224046	0.0034457	0.234562	0.00626445	0.332741	0.163995	0.573147	0	branched	4cm	Host	4cmhost	1	Young	6.7928	198.886	4.50806	105.603	3.57143	0.7	0.17	350.653	61913.5	350.653	0.743527	24051.2	56398.6	0.326531	0.727065	0.028723	0.735012	0.42645	92.919	257.735	0.735012	4.46337	290.217	4.26327	159.631	3.00534	0.0056636	0.010516	0.00281875	3.73073	0.426437	0.360522	0	4.26327	95.0932
166	0.240747	0.00201225	0.246746	0.00667697	0.333131	0.163604	0.541052	0	branched	4cm	Host	4cmhost	1	Young	6.7928	198.886	4.50806	105.603	3.57143	0.7	0.17	350.653	61913.5	350.654	0.710239	26927.1	64839.7	0.325205	0.746878	0.0257162	0.477354	0.415286	183.268	167.386	0.477354	4.15374	496.956	4.05275	149.769	3.00182	0.0056636	0.005999	0.00466472	1.28604	0.415273	1.09488	0	4.05275	166.694
167	0.23087	0.00598624	0.246736	0.0070916	0.331826	0.164901	0.557433	0	branched	4cm	Host	4cmhost	1	Young	6.7928	198.886	4.50806	105.603	3.57143	0.7	0.17	350.653	61913.5	350.654	0.584996	22312.6	60454.1	0.297994	0.741445	0.0385776	0.893583	0.369084	37.3156	313.339	0.893583	4.33144	167.05	4.05291	141.012	3.01363	0.00566361	0.015866	0.00110536	14.3537	0.369087	0.11909	0	4.05291	63.0279
168	0.236098	0.0044695	0.245067	0.00918464	0.323456	0.207084	0.527446	0	branched	4cm	Host	4cmhost	1	Young	6.7928	198.886	4.50806	105.603	3.57143	0.7	0.17	350.653	61913.5	350.655	0.73834	24145.5	56847.9	0.343232	0.752223	0.0412572	0.584088	0.424739	145.842	204.813	0.584088	4.23553	223.739	4.08052	108.877	3.09161	0.00566362	0.008969	0.00471514	1.90217	0.424722	0.712071	0	4.08052	111.495
169	0.246747	0.00310944	0.255825	0.00906872	0.331558	0.154855	0.538099	0	branched	4cm	Host	4cmhost	1	Young	6.7928	198.886	4.50806	105.603	3.57143	0.7	0.17	350.653	61913.5	350.652	0.556563	20081.8	56163.6	0.294268	0.758299	0.0360048	0.458835	0.357559	189.761	160.891	0.458835	4.05273	321.601	3.90892	110.269	3.01606	0.00566357	0.009078	0.00595928	1.52334	0.357567	1.17943	0	3.90892	110.156
170	0.22919	0.00331857	0.236699	0.00948903	0.331578	0.166364	0.536747	0	branched	4cm	Host	4cmhost	1	Young	6.7928	198.886	4.50806	105.603	3.57143	0.7	0.17	350.653	61913.5	350.654	0.717688	24626.1	58939.3	0.328485	0.73348	0.0378247	0.466203	0.417822	187.178	163.476	0.466203	4.36319	301.335	4.22477	105.385	3.01588	0.0056636	0.007509	0.00617046	1.21693	0.417821	1.14499	0	4.22477	133.174
171	0.285358	0.00290496	0.29249	0.00922476	0.331288	0.177365	0.546435	0	branched	4cm	Host	4cmhost	1	Young	6.7928	198.886	4.50806	105.603	3.57143	0.7	0.17	350.653	61913.5	350.653	0.579488	22116.7	60282.5	0.316932	0.801909	0.035893	0.395372	0.366883	212.015	138.638	0.395372	3.50437	344.239	3.41892	108.404	3.01852	0.00566359	0.007132	0.0063198	1.12852	0.366865	1.52926	0	3.41892	140.213
172	0.283505	0.00287926	0.290653	0.00947703	0.331412	0.16404	0.538056	0	branched	4cm	Host	4cmhost	1	Young	6.7928	198.886	4.50806	105.603	3.57143	0.7	0.17	350.653	61913.5	350.654	0.62659	22529.9	58486.2	0.33059	0.799883	0.0365365	0.404358	0.385217	208.864	141.79	0.404358	3.52727	347.311	3.44053	105.518	3.01739	0.00566361	0.007148	0.00659777	1.0834	0.385222	1.47306	0	3.44053	139.899
173	0.23043	0.00291766	0.239003	0.00783591	0.323063	0.17789	0.525763	0	branched	4cm	Host	4cmhost	1	Young	6.7928	198.886	4.50806	105.603	3.57143	0.7	0.17	350.653	61913.5	350.654	0.709082	24225.6	58390.4	0.32804	0.744565	0.0326898	0.552775	0.41489	156.821	193.833	0.552775	4.33971	342.74	4.18405	127.618	3.09537	0.00566361	0.008573	0.00491825	1.7431	0.414893	0.809054	0	4.18405	116.645
174	0.244428	0.00300247	0.253105	0.00783481	0.321626	0.164588	0.536872	0	branched	4cm	Host	4cmhost	1	Young	6.7928	198.886	4.50806	105.603	3.57143	0.7	0.17	350.653	61913.5	350.656	0.668593	23031.5	57479.1	0.326284	0.764816	0.0330841	0.54555	0.400693	159.355	191.3	0.54555	4.09118	333.059	3.95093	127.636	3.1092	0.00566363	0.008677	0.00483234	1.79561	0.400679	0.833013	0	3.95093	115.247
175	0.221472	0.00486888	0.229963	0.0081344	0.328961	0.163382	0.521547	0	branched	4cm	Host	4cmhost	1	Young	6.7928	198.886	4.50806	105.603	3.57143	0.7	0.17	350.653	61913.5	350.655	0.637331	23951.4	61532.1	0.306075	0.725614	0.0386892	0.623655	0.38925	131.967	218.688	0.623655	4.51524	205.386	4.34853	122.935	3.03987	0.00566362	0.008491	0.00326552	2.6002	0.389243	0.603451	0	4.34853	117.772
176	0.260314	0.00465484	0.271195	0.00824294	0.330988	0.176408	0.522662	0	branched	4cm	Host	4cmhost	1	Young	6.7928	198.886	4.50806	105.603	3.57143	0.7	0.17	350.653	61913.5	350.652	0.589577	20937.8	56451.1	0.312053	0.776625	0.0381518	0.641303	0.370902	125.778	224.874	0.641303	3.84151	214.83	3.68738	121.316	3.02126	0.00566358	0.010881	0.0035881	3.03252	0.370897	0.559325	0	3.68738	91.9033
177	0.240404	0.0059906	0.249022	0.00946774	0.330713	0.175528	0.538109	0	branched	4cm	Host	4cmhost	1	Young	6.7928	198.886	4.50806	105.603	3.57143	0.7	0.17	350.653	61913.5	350.655	0.618802	24783.6	64834.4	0.315055	0.750544	0.0455724	0.605325	0.382259	138.395	212.261	0.605325	4.15966	166.928	4.01571	105.622	3.02377	0.00566363	0.008618	0.00347714	2.47847	0.382266	0.652005	0	4.01571	116.036
178	0.229701	0.0015142	0.236281	0.00711574	0.331234	0.178086	0.562976	0	branched	4cm	Host	4cmhost	1	Young	6.7928	198.886	4.50806	105.603	3.57143	0.7	0.17	350.653	61913.5	350.654	0.683165	25410.4	62605.6	0.313134	0.733892	0.0256874	0.445209	0.405881	194.54	156.114	0.445209	4.35349	660.415	4.23225	140.534	3.01901	0.00566361	0.00658	0.00560154	1.17468	0.405876	1.24614	0	4.23225	151.976
179	0.246968	0.00760931	0.261294	0.00792186	0.326367	0.182322	0.550626	0	branched	4cm	Host	4cmhost	1	Young	6.7928	198.886	4.50806	105.603	3.57143	0.7	0.17	350.653	61913.5	350.651	0.584667	22166.7	60080.1	0.312265	0.766951	0.0464171	0.962445	0.368953	13.1687	337.482	0.962445	4.04911	131.418	3.82711	126.233	3.06404	0.00566356	0.014326	0.00031255	45.8359	0.358611	0.0390204	0	3.82711	69.8032
180	0.268828	0.00655565	0.285031	0.007552	0.330306	0.159709	0.574763	0	branched	4cm	Host	4cmhost	1	Young	6.7928	198.886	4.50806	105.603	3.57143	0.7	0.17	350.653	61913.5	350.653	0.527825	21323	61720.9	0.300241	0.790004	0.0417325	0.895651	0.345475	36.5903	314.062	0.895651	3.71985	152.54	3.50839	132.415	3.0275	0.00566358	0.016203	0.00099635	16.2624	0.345463	0.116506	0	3.50839	61.717
181	0.252278	0.00562768	0.264006	0.00879782	0.330052	0.183243	0.541253	0	branched	4cm	Host	4cmhost	1	Young	6.7928	198.886	4.50806	105.603	3.57143	0.7	0.17	350.653	61913.5	350.652	0.687036	22042.2	54125.2	0.33821	0.768359	0.0426825	0.71764	0.407245	99.01	251.642	0.71764	3.96388	177.693	3.78779	113.665	3.02983	0.00566357	0.011728	0.00317014	3.69952	0.407232	0.393456	0	3.78779	85.266
182	0.260601	0.00586317	0.27295	0.00881728	0.329924	0.185166	0.541763	0	branched	4cm	Host	4cmhost	1	Young	6.7928	198.886	4.50806	105.603	3.57143	0.7	0.17	350.653	61913.5	350.653	0.570316	20298.4	55890	0.31052	0.778829	0.0434352	0.704505	0.363186	103.616	247.037	0.704505	3.83728	170.556	3.66367	113.414	3.031	0.00566359	0.012349	0.00295411	4.18028	0.363193	0.419436	0	3.66367	80.9782
183	0.236071	0.00337626	0.248073	0.00644614	0.331708	0.157806	0.568909	0	branched	4cm	Host	4cmhost	1	Young	6.7928	198.886	4.50806	105.603	3.57143	0.7	0.17	350.653	61913.5	350.653	0.662658	21210.8	53219.6	0.314856	0.746023	0.0291388	0.721504	0.398554	97.6556	252.998	0.721504	4.23601	296.186	4.03107	155.132	3.0147	0.0056636	0.012002	0.00306988	3.9096	0.398552	0.385994	0	4.03107	83.3194
184	0.214998	0.00215484	0.224672	0.00540589	0.331861	0.187545	0.54227	0	branched	4cm	Host	4cmhost	1	Young	6.7928	198.886	4.50806	105.603	3.57143	0.7	0.17	350.653	61913.5	350.655	0.749074	25527.5	59606.2	0.31855	0.713769	0.0225023	0.690321	0.428269	108.591	242.065	0.690321	4.65121	464.072	4.45093	184.983	3.01331	0.00566363	0.009674	0.00325105	2.97565	0.428287	0.448601	0	4.45093	103.37
185	0.203645	0.00228738	0.211284	0.0081797	0.331469	0.177578	0.564755	0	branched	4cm	Host	4cmhost	1	Young	6.7928	198.886	4.50806	105.603	3.57143	0.7	0.17	350.653	61913.5	350.653	0.797529	24801.2	55898.8	0.325369	0.69442	0.0310407	0.508336	0.443681	172.404	178.25	0.508336	4.91051	437.181	4.73297	122.254	3.01687	0.0056636	0.007639	0.00589232	1.29643	0.443673	0.967203	0	4.73297	130.907
186	0.279254	0.00350146	0.286897	0.00864196	0.332837	0.198524	0.522895	0	branched	4cm	Host	4cmhost	1	Young	6.7928	198.886	4.50806	105.603	3.57143	0.7	0.17	350.653	61913.5	350.652	0.594897	21113.7	56605.1	0.318724	0.79436	0.0357689	0.469354	0.373	186.072	164.58	0.469354	3.58097	285.595	3.48557	115.714	3.00447	0.00566357	0.007643	0.0051405	1.48682	0.372998	1.13059	0	3.48557	130.839
187	0.239268	0.00406208	0.245414	0.00885921	0.3328	0.162791	0.527688	0	branched	4cm	Host	4cmhost	1	Young	6.7928	198.886	4.50806	105.603	3.57143	0.7	0.17	350.653	61913.5	350.653	0.716374	26749.6	64089.8	0.333224	0.74531	0.0380161	0.478559	0.417376	182.845	167.808	0.478559	4.17941	246.179	4.07475	112.877	3.00481	0.00566358	0.006146	0.00479713	1.28118	0.417365	1.08961	0	4.07475	162.707
188	0.239881	0.00361238	0.251139	0.00696743	0.333122	0.159881	0.516544	0	branched	4cm	Host	4cmhost	1	Young	6.7928	198.886	4.50806	105.603	3.57143	0.7	0.17	350.653	61913.5	350.654	0.753078	23554.3	54831.8	0.339661	0.749241	0.0312162	0.716474	0.429575	99.4194	251.234	0.716474	4.16873	276.826	3.98186	143.525	3.0019	0.0056636	0.011258	0.00335505	3.35554	0.429578	0.395724	0	3.98186	88.8257
189	0.224587	0.00274382	0.23277	0.00848288	0.330977	0.155328	0.546624	0	branched	4cm	Host	4cmhost	1	Young	6.7928	198.886	4.50806	105.603	3.57143	0.7	0.17	350.653	61913.5	350.654	0.697137	22631.2	55094.2	0.318634	0.727928	0.0333006	0.49852	0.410772	175.846	174.808	0.49852	4.45262	364.455	4.29609	117.884	3.02136	0.0056636	0.008183	0.00573906	1.42584	0.410794	1.00594	0	4.29609	122.205
190	0.243047	0.00634228	0.254503	0.00827643	0.330397	0.15754	0.555878	0	branched	4cm	Host	4cmhost	1	Young	6.7928	198.886	4.50806	105.603	3.57143	0.7	0.17	350.653	61913.5	350.654	0.577167	25188.3	68829.5	0.304118	0.756191	0.0431964	0.773697	0.365952	79.3542	271.3	0.773697	4.11443	157.672	3.92923	120.825	3.02666	0.00566361	0.011456	0.00193415	5.92302	0.365971	0.292496	0	3.92923	87.2905
191	0.253316	0.00642133	0.264568	0.00851308	0.327819	0.189022	0.553237	0	branched	4cm	Host	4cmhost	1	Young	6.7928	198.886	4.50806	105.603	3.57143	0.7	0.17	350.653	61913.5	350.653	0.62767	23607.8	61219.6	0.32481	0.771485	0.0444448	0.771499	0.385625	80.1245	270.528	0.771499	3.94764	155.731	3.77975	117.466	3.05046	0.00566359	0.011252	0.00209175	5.37923	0.385623	0.296178	0	3.77975	88.8731
192	0.247845	0.00522515	0.258744	0.00719747	0.327337	0.171593	0.54021	0	branched	4cm	Host	4cmhost	1	Young	6.7928	198.886	4.50806	105.603	3.57143	0.7	0.17	350.653	61913.5	350.655	0.716723	24627.3	58988.2	0.341021	0.764956	0.0371766	0.79842	0.417495	70.685	279.97	0.79842	4.03478	191.382	3.86482	138.938	3.05496	0.00566362	0.010899	0.00197232	5.52598	0.417508	0.252474	0	3.86482	91.7515
193	0.254173	0.00252704	0.262264	0.00726397	0.330822	0.181902	0.549982	0	branched	4cm	Host	4cmhost	1	Young	6.7928	198.886	4.50806	105.603	3.57143	0.7	0.17	350.653	61913.5	350.653	0.636386	20472	52641.2	0.316359	0.767713	0.0291238	0.520834	0.388897	168.021	182.632	0.520834	3.93433	395.72	3.81295	137.666	3.02277	0.00566359	0.008091	0.00473693	1.70807	0.38889	0.919998	0	3.81295	123.594
194	0.218868	0.00236811	0.225543	0.00777937	0.332202	0.18544	0.582052	0	branched	4cm	Host	4cmhost	1	Young	6.7928	198.886	4.50806	105.603	3.57143	0.7	0.17	350.653	61913.5	350.653	0.689889	22434	54952.2	0.310509	0.717046	0.0300432	0.459777	0.408245	189.431	161.222	0.459777	4.56896	422.278	4.43374	128.545	3.01022	0.00566359	0.006675	0.00541126	1.23354	0.408269	1.17497	0	4.43374	149.813
195	0.2647	0.00372311	0.274779	0.0082453	0.332726	0.1661	0.513891	0	branched	4cm	Host	4cmhost	1	Young	6.7928	198.886	4.50806	105.603	3.57143	0.7	0.17	350.653	61913.5	350.655	0.659709	22072	55529.2	0.331147	0.779636	0.0352749	0.595205	0.397485	141.943	208.712	0.595205	3.77786	268.593	3.63929	121.281	3.00548	0.00566363	0.010079	0.00452219	2.22879	0.39749	0.680093	0	3.63929	99.2162
196	0.229206	0.00443473	0.239329	0.00804443	0.332259	0.174651	0.516976	0	branched	4cm	Host	4cmhost	1	Young	6.7928	198.886	4.50806	105.603	3.57143	0.7	0.17	350.653	61913.5	350.654	0.707886	24071	58075	0.326057	0.734678	0.0368003	0.665006	0.414481	117.467	233.187	0.665006	4.36289	225.493	4.17835	124.31	3.0097	0.0056636	0.010123	0.0036097	2.80439	0.414474	0.503746	0	4.17835	98.7849
197	0.240943	0.00473436	0.249834	0.00853703	0.329497	0.174814	0.517086	0	branched	4cm	Host	4cmhost	1	Young	6.7928	198.886	4.50806	105.603	3.57143	0.7	0.17	350.653	61913.5	350.652	0.671255	23541.5	58612.3	0.325874	0.752638	0.0394067	0.610809	0.401647	136.471	214.182	0.610809	4.15036	211.222	4.00266	117.137	3.03493	0.00566358	0.008891	0.00380267	2.33809	0.401643	0.637173	0	4.00266	112.473
198	0.25759	0.0027729	0.266095	0.00827144	0.328247	0.152765	0.551965	0	branched	4cm	Host	4cmhost	1	Young	6.7928	198.886	4.50806	105.603	3.57143	0.7	0.17	350.653	61913.5	350.656	0.648463	21832.5	55500.6	0.324742	0.774582	0.033037	0.50077	0.393374	175.058	175.598	0.50077	3.88214	360.633	3.75806	120.898	3.04649	0.00566364	0.008505	0.00549854	1.54677	0.393388	0.996925	0	3.75806	117.578
199	0.228652	0.00253864	0.236414	0.00718797	0.328162	0.149375	0.567396	0	branched	4cm	Host	4cmhost	1	Young	6.7928	198.886	4.50806	105.603	3.57143	0.7	0.17	350.653	61913.5	350.653	0.698367	25536.3	62102	0.31995	0.736327	0.0291661	0.538286	0.411199	161.901	188.752	0.538286	4.37346	393.912	4.22987	139.121	3.04728	0.00566359	0.007762	0.00464933	1.66949	0.411184	0.857748	0	4.22987	128.833
200	0.226702	0.00221422	0.233429	0.00718356	0.332854	0.141664	0.581158	0	branched	4cm	Host	4cmhost	1	Young	6.7928	198.886	4.50806	105.603	3.57143	0.7	0.17	350.653	61913.5	350.652	0.731626	24285.6	57479.6	0.323668	0.72806	0.0278039	0.497562	0.422508	176.181	174.471	0.497562	4.41108	451.626	4.28396	139.207	3.00432	0.00566357	0.006727	0.00496934	1.3537	0.422482	1.0098	0	4.28396	148.655
201	0.262462	0.00645477	0.2697	0.00951173	0.333235	0.139939	0.506727	0	branched	4cm	Host	4cmhost	1	Young	6.7928	198.886	4.50806	105.603	3.57143	0.7	0.17	350.653	61913.5	350.654	0.700599	27632.6	67074	0.346684	0.774889	0.0466847	0.623919	0.411972	131.874	218.78	0.623919	3.81008	154.924	3.70782	105.133	3.00089	0.0056636	0.007238	0.00305696	2.36771	0.411999	0.602772	0	3.70782	138.16
202	0.269309	0.00591438	0.277288	0.00877817	0.333241	0.145413	0.506536	0	branched	4cm	Host	4cmhost	1	Young	6.7928	198.886	4.50806	105.603	3.57143	0.7	0.17	350.653	61913.5	350.651	0.587749	24903.4	67274.2	0.317045	0.783225	0.0430477	0.620853	0.370178	132.948	217.703	0.620853	3.71321	169.079	3.60636	113.919	3.00083	0.00566356	0.007979	0.00286379	2.78617	0.370168	0.610687	0	3.60636	125.329
203	0.248962	0.00797728	0.259601	0.0112859	0.333254	0.149025	0.505983	0	branched	4cm	Host	4cmhost	1	Young	6.7928	198.886	4.50806	105.603	3.57143	0.7	0.17	350.653	61913.5	350.653	0.548109	18951.7	53528.1	0.305431	0.760468	0.0560215	0.638017	0.354051	126.931	223.723	0.638017	4.01668	125.356	3.85207	88.6061	3.00071	0.0056636	0.010639	0.00330862	3.21554	0.354063	0.567356	0	3.85207	93.9938
204	0.243238	0.00767786	0.254186	0.0109385	0.333254	0.165795	0.50655	0	branched	4cm	Host	4cmhost	1	Young	6.7928	198.886	4.50806	105.603	3.57143	0.7	0.17	350.653	61913.5	350.653	0.615408	19468.4	51103.2	0.320537	0.753323	0.0541971	0.673883	0.380961	114.354	236.299	0.673883	4.1112	130.245	3.93413	91.4202	3.00071	0.00566358	0.010948	0.00326064	3.35762	0.38097	0.483937	0	3.93413	91.3409
205	0.234643	0.00417761	0.244373	0.00754659	0.333254	0.176512	0.509298	0	branched	4cm	Host	4cmhost	1	Young	6.7928	198.886	4.50806	105.603	3.57143	0.7	0.17	350.653	61913.5	350.652	0.727274	21453.6	50952.2	0.331983	0.741001	0.0345151	0.677446	0.421053	113.104	237.548	0.677446	4.26179	239.371	4.09211	132.51	3.00071	0.00566358	0.00973	0.00336898	2.88811	0.42103	0.476132	0	4.09211	102.775
206	0.232652	0.00419269	0.243264	0.0065847	0.333256	0.154959	0.518765	0	branched	4cm	Host	4cmhost	1	Young	6.7928	198.886	4.50806	105.603	3.57143	0.7	0.17	350.653	61913.5	350.652	0.725101	21551.3	51273	0.32898	0.738859	0.0317764	0.76286	0.420324	83.1537	267.499	0.76286	4.29827	238.51	4.11076	151.867	3.0007	0.00566358	0.010612	0.00239201	4.43644	0.420328	0.310857	0	4.11076	94.2329
207	0.1995	0.00343988	0.208613	0.00499358	0.332509	0.182045	0.550657	0	branched	4cm	Host	4cmhost	1	Young	6.7928	198.886	4.50806	105.603	3.57143	0.7	0.17	350.653	61913.5	350.652	0.871106	28177.4	60524	0.333506	0.687641	0.0250157	0.836316	0.465557	57.3962	293.256	0.836316	5.01253	290.708	4.79357	200.257	3.00744	0.00566358	0.009113	0.0015537	5.86535	0.465556	0.19572	0	4.79357	109.733
208	0.222591	0.00373116	0.234184	0.00589826	0.322371	0.150633	0.508254	0	branched	4cm	Host	4cmhost	1	Young	6.7928	198.886	4.50806	105.603	3.57143	0.7	0.17	350.653	61913.5	350.654	0.679469	21973.3	54312.1	0.315373	0.736266	0.0293896	0.784238	0.404574	75.6578	274.996	0.784238	4.49254	268.013	4.27015	169.542	3.10202	0.00566361	0.011593	0.0021671	5.34955	0.404566	0.275123	0	4.27015	86.2589
209	0.245883	0.0057894	0.253906	0.0100546	0.327431	0.180707	0.5048	0	branched	4cm	Host	4cmhost	1	Young	6.7928	198.886	4.50806	105.603	3.57143	0.7	0.17	350.653	61913.5	350.653	0.649451	22061.6	56031.2	0.32803	0.76054	0.0471357	0.549892	0.393738	157.832	192.821	0.549892	4.06697	172.729	3.93847	99.457	3.05408	0.00566358	0.008023	0.0042652	1.88104	0.393747	0.818539	0	3.93847	124.642
210	0.22728	0.00572606	0.238936	0.00675498	0.330853	0.172403	0.514513	0	branched	4cm	Host	4cmhost	1	Young	6.7928	198.886	4.50806	105.603	3.57143	0.7	0.17	350.653	61913.5	350.652	0.67597	24545.2	60856.3	0.318274	0.734439	0.036959	0.884496	0.40333	40.5017	310.15	0.884496	4.39986	174.64	4.18522	148.039	3.02249	0.00566357	0.011656	0.00102892	11.3284	0.403333	0.130587	0	4.18522	85.7927
211	0.237979	0.0058475	0.249417	0.00744036	0.329312	0.172996	0.55338	0	branched	4cm	Host	4cmhost	1	Young	6.7928	198.886	4.50806	105.603	3.57143	0.7	0.17	350.653	61913.5	350.653	0.617364	23927.2	62684.3	0.310909	0.750574	0.0394762	0.815954	0.38171	64.5363	286.117	0.815954	4.20205	171.013	4.00935	134.402	3.03663	0.00566359	0.011438	0.00159286	7.18079	0.381724	0.225559	0	4.00935	87.4279
212	0.238428	0.00596941	0.248836	0.00911959	0.318503	0.173194	0.536637	0	branched	4cm	Host	4cmhost	1	Young	6.7928	198.886	4.50806	105.603	3.57143	0.7	0.17	350.653	61913.5	350.652	0.597815	21393.5	57179.7	0.313722	0.761266	0.046173	0.663877	0.374145	117.862	232.79	0.663877	4.19414	167.521	4.01871	109.654	3.13969	0.00566358	0.010408	0.00315018	3.30394	0.37414	0.506303	0	4.01871	96.0799
213	0.232674	0.00328625	0.244431	0.00667231	0.332824	0.181581	0.570389	0	branched	4cm	Host	4cmhost	1	Young	6.7928	198.886	4.50806	105.603	3.57143	0.7	0.17	350.653	61913.5	350.652	0.687913	24153.1	59263.8	0.319075	0.74011	0.0294388	0.704882	0.407553	103.484	247.169	0.704882	4.29786	304.298	4.09113	149.873	3.00459	0.00566358	0.011757	0.00338606	3.47218	0.407544	0.418677	0	4.09113	85.0557
214	0.248938	0.00347506	0.257078	0.00911315	0.325406	0.169844	0.513089	0	branched	4cm	Host	4cmhost	1	Young	6.7928	198.886	4.50806	105.603	3.57143	0.7	0.17	350.653	61913.5	350.654	0.617494	22399.3	58673.8	0.31603	0.76648	0.0378806	0.471343	0.38176	185.376	165.278	0.471343	4.01706	287.765	3.88987	109.732	3.07308	0.00566361	0.00814	0.00563809	1.44375	0.38178	1.1216	0	3.88987	122.85
215	0.256073	0.0021124	0.264835	0.00671594	0.325469	0.179755	0.510218	0	branched	4cm	Host	4cmhost	1	Young	6.7928	198.886	4.50806	105.603	3.57143	0.7	0.17	350.653	61913.5	350.654	0.651585	24866.1	63028.7	0.322166	0.775581	0.0267279	0.553629	0.394521	156.522	194.132	0.553629	3.90514	473.395	3.77594	148.899	3.07249	0.00566361	0.008762	0.00460354	1.90332	0.394543	0.806264	0	3.77594	114.129
216	0.229656	0.00358577	0.237242	0.00657661	0.329704	0.163189	0.547226	0	branched	4cm	Host	4cmhost	1	Young	6.7928	198.886	4.50806	105.603	3.57143	0.7	0.17	350.653	61913.5	350.653	0.68094	26551.8	65544.6	0.316213	0.736078	0.0303108	0.633309	0.405095	128.581	222.072	0.633309	4.35434	278.88	4.21511	152.054	3.03302	0.00566359	0.007586	0.00299084	2.53641	0.405088	0.579008	0	4.21511	131.822
217	0.245119	0.00263879	0.25445	0.00806573	0.332403	0.181056	0.544821	0	branched	4cm	Host	4cmhost	1	Young	6.7928	198.886	4.50806	105.603	3.57143	0.7	0.17	350.653	61913.5	350.654	0.613679	19644.4	51655.2	0.306942	0.755544	0.0316449	0.513439	0.380298	170.615	180.04	0.513439	4.07965	378.962	3.93005	123.981	3.0084	0.00566361	0.009331	0.00542694	1.71939	0.380318	0.947651	0	3.93005	107.17
218	0.217293	0.00193343	0.22378	0.00726931	0.33265	0.214399	0.547368	0	branched	4cm	Host	4cmhost	1	Young	6.7928	198.886	4.50806	105.603	3.57143	0.7	0.17	350.653	61913.5	350.653	0.724497	26284.7	62564.6	0.315787	0.714043	0.0272519	0.468304	0.420121	186.441	164.212	0.468304	4.60208	517.216	4.46867	137.565	3.00616	0.00566359	0.006487	0.00533588	1.21573	0.420115	1.13537	0	4.46867	154.154
219	0.232344	0.00178341	0.240688	0.00690994	0.332647	0.181043	0.517326	0	branched	4cm	Host	4cmhost	1	Young	6.7928	198.886	4.50806	105.603	3.57143	0.7	0.17	350.653	61913.5	350.656	0.831984	26718.5	58832.6	0.348974	0.737454	0.0257651	0.575207	0.454144	148.956	201.7	0.575207	4.30396	560.724	4.15476	144.719	3.00619	0.00566364	0.008344	0.00512653	1.62761	0.454133	0.738505	0	4.15476	119.847
220	0.251726	0.00310831	0.258988	0.00961789	0.332913	0.166394	0.544505	0	branched	4cm	Host	4cmhost	1	Young	6.7928	198.886	4.50806	105.603	3.57143	0.7	0.17	350.653	61913.5	350.654	0.7127	23551.2	56596.4	0.339012	0.76215	0.0374416	0.442934	0.416126	195.337	155.316	0.442934	3.97257	321.718	3.86118	103.973	3.00379	0.0056636	0.007262	0.00650958	1.11559	0.416139	1.25767	0	3.86118	137.703
221	0.215907	0.00436688	0.226805	0.0066787	0.331658	0.171171	0.567158	0	branched	4cm	Host	4cmhost	1	Young	6.7928	198.886	4.50806	105.603	3.57143	0.7	0.17	350.653	61913.5	350.655	0.608981	20142	53216.9	0.291441	0.716306	0.0327069	0.741657	0.378489	90.5892	260.065	0.741657	4.63162	228.996	4.40907	149.73	3.01515	0.00566362	0.010898	0.00231182	4.71403	0.378494	0.348332	0	4.40907	91.76
222	0.262997	0.00811414	0.274466	0.0103881	0.324376	0.155814	0.532733	0	branched	4cm	Host	4cmhost	1	Young	6.7928	198.886	4.50806	105.603	3.57143	0.7	0.17	350.653	61913.5	350.653	0.59935	19431.4	51852.3	0.329258	0.786345	0.0553039	0.751432	0.374746	87.1612	263.492	0.751432	3.80232	123.242	3.64344	96.264	3.08284	0.00566359	0.011469	0.00227396	5.04362	0.374757	0.330792	0	3.64344	87.1916
223	0.256077	0.00596588	0.267021	0.00765943	0.325193	0.172656	0.521656	0	branched	4cm	Host	4cmhost	1	Young	6.7928	198.886	4.50806	105.603	3.57143	0.7	0.17	350.653	61913.5	350.653	0.684681	22105.5	54391.2	0.340162	0.77716	0.0409572	0.815649	0.406416	64.6432	286.009	0.815649	3.90508	167.62	3.74502	130.558	3.0751	0.00566359	0.010944	0.00169355	6.46217	0.406411	0.226018	0	3.74502	91.3743
224	0.224061	0.00459416	0.232364	0.00725419	0.331659	0.17076	0.506573	0	branched	4cm	Host	4cmhost	1	Young	6.7928	198.886	4.50806	105.603	3.57143	0.7	0.17	350.653	61913.5	350.655	0.691039	24345.2	59575	0.317626	0.726559	0.035038	0.683246	0.408648	111.071	239.584	0.683246	4.46307	217.668	4.30359	137.851	3.01515	0.00566362	0.008303	0.00266003	3.12139	0.40865	0.463602	0	4.30359	120.438
225	0.236441	0.002414	0.247505	0.0058719	0.331378	0.176387	0.504822	0	branched	4cm	Host	4cmhost	1	Young	6.7928	198.886	4.50806	105.603	3.57143	0.7	0.17	350.653	61913.5	350.653	0.761612	25410.2	58773.9	0.33662	0.746216	0.0246667	0.709027	0.432338	102.031	248.623	0.709027	4.22938	414.25	4.04032	170.303	3.0177	0.00566359	0.011064	0.0034579	3.19963	0.432325	0.410384	0	4.04032	90.3832
226	0.228244	0.00296006	0.235832	0.00861728	0.332212	0.152741	0.544429	0	branched	4cm	Host	4cmhost	1	Young	6.7928	198.886	4.50806	105.603	3.57143	0.7	0.17	350.653	61913.5	350.652	0.640255	24197.8	61991.8	0.3064	0.731549	0.0341958	0.462018	0.390339	188.645	162.008	0.462018	4.38128	337.831	4.24031	116.046	3.01013	0.00566358	0.007588	0.00565722	1.34129	0.390346	1.16442	0	4.24031	131.787
227	0.23663	0.00423192	0.248145	0.00861105	0.319125	0.210964	0.539239	0	branched	4cm	Host	4cmhost	1	Young	6.7928	198.886	4.50806	105.603	3.57143	0.7	0.17	350.653	61913.5	350.654	0.624554	21498.8	55921.5	0.31603	0.758995	0.0393747	0.621534	0.384446	132.71	217.943	0.621534	4.22601	236.299	4.0299	116.13	3.13357	0.0056636	0.011515	0.00437913	2.62952	0.384442	0.608922	0	4.0299	86.8432
228	0.222288	0.00247986	0.234737	0.00585903	0.329035	0.183818	0.542151	0	branched	4cm	Host	4cmhost	1	Young	6.7928	198.886	4.50806	105.603	3.57143	0.7	0.17	350.653	61913.5	350.653	0.763432	23943.3	55306.1	0.330058	0.72965	0.0249966	0.737699	0.432924	91.9766	258.676	0.737699	4.49867	403.249	4.26009	170.677	3.03919	0.00566359	0.012449	0.00337917	3.68404	0.432915	0.355566	0	4.26009	80.3277
229	0.248491	0.00632351	0.258119	0.00970781	0.327251	0.212178	0.576569	0	branched	4cm	Host	4cmhost	1	Young	6.7928	198.886	4.50806	105.603	3.57143	0.7	0.17	350.653	61913.5	350.654	0.660955	27080.1	68051.4	0.333164	0.765053	0.0477038	0.652798	0.397937	121.748	228.906	0.652798	4.02429	158.14	3.87418	103.01	3.05576	0.00566361	0.009628	0.0033843	2.8449	0.397913	0.531867	0	3.87418	103.864
230	0.219565	0.00247959	0.22953	0.00606581	0.324746	0.21221	0.552738	0	branched	4cm	Host	4cmhost	1	Young	6.7928	198.886	4.50806	105.603	3.57143	0.7	0.17	350.653	61913.5	350.653	0.754707	27047.5	62885.9	0.32798	0.728187	0.0259403	0.677118	0.430104	113.22	237.434	0.677118	4.55446	403.292	4.35673	164.858	3.07933	0.0056636	0.009965	0.00358622	2.77869	0.430105	0.476847	0	4.35673	100.351
231	0.245048	0.00273441	0.249122	0.00972196	0.332421	0.198794	0.529309	0	branched	4cm	Host	4cmhost	1	Young	6.7928	198.886	4.50806	105.603	3.57143	0.7	0.17	350.653	61913.5	350.652	0.648586	20736	52707.2	0.318126	0.752006	0.0367169	0.274385	0.393419	254.438	96.2136	0.274385	4.08083	365.71	4.0141	102.86	3.00823	0.00566357	0.004074	0.00698755	0.583037	0.393414	2.64451	0	4.0141	245.459
232	0.224262	0.00254213	0.228169	0.00886023	0.332303	0.179791	0.5311	0	branched	4cm	Host	4cmhost	1	Young	6.7928	198.886	4.50806	105.603	3.57143	0.7	0.17	350.653	61913.5	350.655	0.640803	22375.7	57293.8	0.302874	0.722964	0.0336795	0.283791	0.390542	251.142	99.5128	0.283791	4.45907	393.371	4.38272	112.864	3.0093	0.00566363	0.003907	0.0063181	0.618382	0.39053	2.52372	0	4.38272	255.951
233	0.250532	0.00260949	0.255131	0.00816686	0.332809	0.191886	0.519077	0	branched	4cm	Host	4cmhost	1	Young	6.7928	198.886	4.50806	105.603	3.57143	0.7	0.17	350.653	61913.5	350.653	0.729896	25462.9	60348.5	0.338662	0.75906	0.0318153	0.376532	0.421931	218.621	132.032	0.376532	3.99151	383.217	3.91956	122.446	3.00473	0.0056636	0.004599	0.00555737	0.82755	0.421893	1.65582	0	3.91956	217.439
234	0.221214	0.00455779	0.235676	0.00570808	0.329993	0.166328	0.531991	0	branched	4cm	Host	4cmhost	1	Young	6.7928	198.886	4.50806	105.603	3.57143	0.7	0.17	350.653	61913.5	350.652	0.676827	23701.9	58721.2	0.312323	0.728581	0.0305879	0.894837	0.403635	36.8757	313.777	0.894837	4.52051	219.405	4.24311	175.19	3.03037	0.00566358	0.014462	0.00115029	12.5725	0.403626	0.117522	0	4.24311	69.1467
235	0.216267	0.00507135	0.230227	0.00630649	0.329748	0.159931	0.539604	0	branched	4cm	Host	4cmhost	1	Young	6.7928	198.886	4.50806	105.603	3.57143	0.7	0.17	350.653	61913.5	350.653	0.728509	24455.1	58023.9	0.323519	0.721119	0.033864	0.8917	0.421467	37.9757	312.677	0.8917	4.62391	197.186	4.34354	158.567	3.03262	0.00566359	0.01396	0.00123514	11.3024	0.421459	0.121453	0	4.34354	71.6332
236	0.22621	0.0051253	0.239837	0.00670841	0.328849	0.181417	0.562399	0	branched	4cm	Host	4cmhost	1	Young	6.7928	198.886	4.50806	105.603	3.57143	0.7	0.17	350.653	61913.5	350.652	0.698642	23600.4	57380.9	0.323624	0.736332	0.0352888	0.857424	0.411294	49.9945	300.657	0.857424	4.42067	195.111	4.1695	149.067	3.04091	0.00566357	0.013627	0.00158311	8.60774	0.411297	0.166284	0	4.1695	73.3837
237	0.225068	0.00607364	0.238761	0.00742928	0.324299	0.166278	0.550555	0	branched	4cm	Host	4cmhost	1	Young	6.7928	198.886	4.50806	105.603	3.57143	0.7	0.17	350.653	61913.5	350.653	0.653482	19757.4	49991.3	0.316826	0.73936	0.0407069	0.868433	0.395216	46.1344	304.519	0.868433	4.4431	164.646	4.18829	134.603	3.08357	0.00566359	0.013693	0.00135564	10.1008	0.395216	0.151499	0	4.18829	73.03
238	0.260699	0.00550002	0.267973	0.00858578	0.328109	0.17121	0.554655	0	branched	4cm	Host	4cmhost	1	Young	6.7928	198.886	4.50806	105.603	3.57143	0.7	0.17	350.653	61913.5	350.655	0.613827	25722.7	67628.1	0.321784	0.777683	0.0419418	0.591355	0.380355	143.293	207.362	0.591355	3.83584	181.818	3.73172	116.472	3.04777	0.00566363	0.007274	0.00308576	2.35728	0.380379	0.691032	0	3.73172	137.476
239	0.247698	0.00568233	0.256838	0.00941945	0.33074	0.169574	0.566237	0	branched	4cm	Host	4cmhost	1	Young	6.7928	198.886	4.50806	105.603	3.57143	0.7	0.17	350.653	61913.5	350.652	0.605814	20753.1	55009.6	0.31459	0.760347	0.0445436	0.597044	0.377263	141.297	209.355	0.597044	4.03717	175.984	3.8935	106.163	3.02352	0.00566357	0.00914	0.00373712	2.44573	0.377263	0.674918	0	3.8935	109.409
240	0.235569	0.0037428	0.244288	0.00795717	0.330099	0.173272	0.546854	0	branched	4cm	Host	4cmhost	1	Young	6.7928	198.886	4.50806	105.603	3.57143	0.7	0.17	350.653	61913.5	350.655	0.645946	21159.4	53916.6	0.31338	0.744703	0.034768	0.571981	0.392447	150.087	200.568	0.571981	4.24504	267.18	4.09353	125.673	3.02939	0.00566363	0.008719	0.00421437	2.06887	0.39244	0.74831	0	4.09353	114.692
241	0.229867	0.00374497	0.239798	0.0072947	0.327427	0.184768	0.532105	0	branched	4cm	Host	4cmhost	1	Young	6.7928	198.886	4.50806	105.603	3.57143	0.7	0.17	350.653	61913.5	350.652	0.722121	25085.1	59823.2	0.329653	0.740317	0.0331045	0.66891	0.419321	116.097	234.555	0.66891	4.35034	267.025	4.17018	137.086	3.05412	0.00566358	0.009931	0.00354973	2.79768	0.419329	0.494969	0	4.17018	100.695
242	0.227187	0.0039935	0.236977	0.00749755	0.327426	0.208043	0.530698	0	branched	4cm	Host	4cmhost	1	Young	6.7928	198.886	4.50806	105.603	3.57143	0.7	0.17	350.653	61913.5	350.653	0.719413	25637.2	61273.5	0.328152	0.736428	0.0344325	0.667771	0.418406	116.497	234.156	0.667771	4.40166	250.407	4.21982	133.377	3.05413	0.0056636	0.00979	0.00350405	2.79391	0.418406	0.497519	0	4.21982	102.145
243	0.228077	0.00261611	0.233699	0.006864	0.327968	0.148278	0.535062	0	branched	4cm	Host	4cmhost	1	Young	6.7928	198.886	4.50806	105.603	3.57143	0.7	0.17	350.653	61913.5	350.655	0.733264	26922.8	63639.1	0.327011	0.73417	0.028455	0.492503	0.423054	177.956	172.699	0.492503	4.38448	382.247	4.27901	145.688	3.04908	0.00566363	0.005622	0.00424789	1.32348	0.423052	1.03044	0	4.27901	177.873
244	0.273176	0.0038316	0.277944	0.00874841	0.328162	0.138557	0.559863	0	branched	4cm	Host	4cmhost	1	Young	6.7928	198.886	4.50806	105.603	3.57143	0.7	0.17	350.653	61913.5	350.654	0.647227	24470.9	62279.6	0.333387	0.790478	0.0375451	0.385589	0.392919	215.446	135.208	0.385589	3.66064	260.988	3.59785	114.306	3.04728	0.00566361	0.004768	0.00491681	0.969734	0.392895	1.59343	0	3.59785	209.732
245	0.243613	0.00730816	0.252256	0.00982677	0.328397	0.21411	0.534746	0	branched	4cm	Host	4cmhost	1	Young	6.7928	198.886	4.50806	105.603	3.57143	0.7	0.17	350.653	61913.5	350.651	0.600334	23058.8	61468.7	0.315691	0.757059	0.0507224	0.673222	0.37513	114.585	236.066	0.673222	4.10487	136.833	3.96423	101.763	3.04509	0.00566356	0.008643	0.00251861	3.43165	0.375135	0.485394	0	3.96423	115.701
246	0.24426	0.00333814	0.25306	0.00747962	0.332025	0.214731	0.544747	0	branched	4cm	Host	4cmhost	1	Young	6.7928	198.886	4.50806	105.603	3.57143	0.7	0.17	350.653	61913.5	350.652	0.634402	19367.7	49896.8	0.31243	0.754453	0.0320095	0.574108	0.388156	149.34	201.312	0.574108	4.094	299.568	3.95163	133.697	3.01182	0.00566358	0.0088	0.00414148	2.12484	0.388157	0.741833	0	3.95163	113.636
247	0.252909	0.00289726	0.258532	0.00738263	0.332298	0.154971	0.518483	0	branched	4cm	Host	4cmhost	1	Young	6.7928	198.886	4.50806	105.603	3.57143	0.7	0.17	350.653	61913.5	350.653	0.632788	23395.5	60367.6	0.314408	0.763197	0.03042	0.442354	0.387551	195.54	155.113	0.442354	3.95399	345.154	3.86799	135.453	3.00935	0.0056636	0.005623	0.00448537	1.25363	0.387542	1.26063	0	3.86799	177.841
248	0.204589	0.000816838	0.208317	0.00607224	0.3235	0.167985	0.556737	0	branched	4cm	Host	4cmhost	1	Young	6.7928	198.886	4.50806	105.603	3.57143	0.7	0.17	350.653	61913.5	350.653	0.832702	29949	65915.1	0.330029	0.701083	0.0210501	0.371299	0.454358	220.456	130.197	0.371299	4.88785	1224.23	4.80038	164.684	3.09119	0.00566359	0.003728	0.0052554	0.709365	0.454312	1.69325	0	4.80038	268.24
249	0.265423	0.0044488	0.272443	0.00865173	0.332235	0.170453	0.528712	0	branched	4cm	Host	4cmhost	1	Young	6.7928	198.886	4.50806	105.603	3.57143	0.7	0.17	350.653	61913.5	350.656	0.608577	24152.8	63840.2	0.318777	0.779164	0.0385965	0.504093	0.378333	173.893	176.763	0.504093	3.76757	224.78	3.67049	115.584	3.00992	0.00566363	0.00702	0.00420293	1.67026	0.378338	0.983761	0	3.67049	142.45
250	0.24654	0.00273036	0.256701	0.00673255	0.33246	0.141664	0.557215	0	branched	4cm	Host	4cmhost	1	Young	6.7928	198.886	4.50806	105.603	3.57143	0.7	0.17	350.653	61913.5	350.654	0.762773	22605.3	52241.1	0.34383	0.757852	0.0280263	0.659451	0.432712	119.415	231.239	0.659451	4.05614	366.252	3.89558	148.532	3.00788	0.00566361	0.010161	0.00400219	2.53886	0.432694	0.516413	0	3.89558	98.4155
251	0.246302	0.0043336	0.255839	0.00860215	0.332257	0.19672	0.568888	0	branched	4cm	Host	4cmhost	1	Young	6.7928	198.886	4.50806	105.603	3.57143	0.7	0.17	350.653	61913.5	350.655	0.597796	21889.5	58506.5	0.307208	0.757343	0.0381187	0.571835	0.374138	150.138	200.517	0.571835	4.06006	230.755	3.90871	116.25	3.00972	0.00566361	0.009537	0.00426855	2.23425	0.374124	0.748756	0	3.90871	104.855
252	0.271844	0.00493564	0.282822	0.00775722	0.331394	0.152809	0.568848	0	branched	4cm	Host	4cmhost	1	Young	6.7928	198.886	4.50806	105.603	3.57143	0.7	0.17	350.653	61913.5	350.653	0.597064	21937	58678.5	0.318623	0.789444	0.0375132	0.699081	0.373851	105.518	245.135	0.699081	3.67858	202.608	3.53579	128.912	3.01756	0.00566359	0.010978	0.00282158	3.89073	0.373865	0.430449	0	3.53579	91.0913
253	0.269152	0.00505392	0.278278	0.00764306	0.331033	0.190612	0.553837	0	branched	4cm	Host	4cmhost	1	Young	6.7928	198.886	4.50806	105.603	3.57143	0.7	0.17	350.653	61913.5	350.652	0.649448	26801.9	68070.6	0.332152	0.785747	0.0375651	0.695976	0.393737	106.607	244.046	0.695976	3.71537	197.866	3.59353	130.838	3.02085	0.00566358	0.009126	0.00258914	3.52472	0.393746	0.436831	0	3.59353	109.577
254	0.223163	0.00308059	0.230852	0.00710633	0.328643	0.182928	0.575681	0	branched	4cm	Host	4cmhost	1	Young	6.7928	198.886	4.50806	105.603	3.57143	0.7	0.17	350.653	61913.5	350.653	0.649285	23751.4	60332.3	0.305015	0.727843	0.0304792	0.553591	0.393677	156.535	194.118	0.553591	4.48103	324.613	4.33178	140.72	3.04282	0.00566359	0.007689	0.00402574	1.90996	0.393675	0.806388	0	4.33178	130.056
255	0.256888	0.004105	0.263565	0.00825795	0.329142	0.194816	0.523302	0	branched	4cm	Host	4cmhost	1	Young	6.7928	198.886	4.50806	105.603	3.57143	0.7	0.17	350.653	61913.5	350.653	0.601943	21925.9	58351.2	0.312975	0.771777	0.0368028	0.491812	0.375758	178.198	172.455	0.491812	3.89275	243.605	3.79413	121.095	3.0382	0.00566359	0.006677	0.00415295	1.60777	0.375755	1.0333	0	3.79413	149.768
256	0.249866	0.00412209	0.257297	0.00876646	0.329011	0.19209	0.523737	0	branched	4cm	Host	4cmhost	1	Young	6.7928	198.886	4.50806	105.603	3.57143	0.7	0.17	350.653	61913.5	350.653	0.677289	20840.4	51610.8	0.331242	0.76369	0.0383493	0.520072	0.4038	168.288	182.365	0.520072	4.00215	242.595	3.88656	114.071	3.03941	0.00566359	0.007431	0.00464437	1.6	0.403796	0.922811	0	3.88656	134.571
257	0.232845	0.00394928	0.239856	0.00810215	0.329063	0.179083	0.5222	0	branched	4cm	Host	4cmhost	1	Young	6.7928	198.886	4.50806	105.603	3.57143	0.7	0.17	350.653	61913.5	350.653	0.623985	21781.1	56687.5	0.306745	0.740799	0.0359023	0.513014	0.384231	170.763	179.89	0.513014	4.2947	253.211	4.16917	123.424	3.03893	0.00566359	0.007011	0.00415287	1.68823	0.384235	0.949265	0	4.16917	142.633
258	0.231791	0.00495592	0.239907	0.00835065	0.331876	0.170621	0.520865	0	branched	4cm	Host	4cmhost	1	Young	6.7928	198.886	4.50806	105.603	3.57143	0.7	0.17	350.653	61913.5	350.654	0.616965	21986.3	57622.5	0.30558	0.737288	0.0392318	0.595973	0.381557	141.674	208.981	0.595973	4.31423	201.779	4.16828	119.751	3.01317	0.00566361	0.008116	0.00339473	2.39076	0.381568	0.677928	0	4.16828	123.213
259	0.245798	0.00532463	0.25472	0.00850348	0.333243	0.195722	0.525268	0	branched	4cm	Host	4cmhost	1	Young	6.7928	198.886	4.50806	105.603	3.57143	0.7	0.17	350.653	61913.5	350.654	0.718257	23825.8	56997.6	0.339356	0.755342	0.0405715	0.668447	0.418015	116.26	234.394	0.668447	4.06838	187.806	3.92588	117.599	3.00081	0.00566361	0.008922	0.00317885	2.80668	0.418038	0.496005	0	3.92588	112.082
260	0.243926	0.00484602	0.25624	0.00777619	0.330253	0.177136	0.528746	0	branched	4cm	Host	4cmhost	1	Young	6.7928	198.886	4.50806	105.603	3.57143	0.7	0.17	350.653	61913.5	350.652	0.687767	23018.4	56486.7	0.331075	0.758023	0.0374349	0.74295	0.407501	90.1352	260.517	0.74295	4.0996	206.355	3.90259	128.598	3.02798	0.00566358	0.012314	0.00293017	4.20249	0.407498	0.345986	0	3.90259	81.2084
261	0.264545	0.00585435	0.274666	0.00916813	0.329712	0.182198	0.539299	0	branched	4cm	Host	4cmhost	1	Young	6.7928	198.886	4.50806	105.603	3.57143	0.7	0.17	350.653	61913.5	350.653	0.590092	22422.8	60421.7	0.318274	0.782309	0.0444502	0.643139	0.371106	125.134	225.519	0.643139	3.78008	170.813	3.64079	109.073	3.03295	0.00566359	0.010121	0.00331378	3.05422	0.371098	0.554874	0	3.64079	98.8045
262	0.269836	0.00563014	0.279957	0.0088309	0.329742	0.204077	0.539204	0	branched	4cm	Host	4cmhost	1	Young	6.7928	198.886	4.50806	105.603	3.57143	0.7	0.17	350.653	61913.5	350.653	0.608838	22904.8	60525.4	0.324926	0.788271	0.0428244	0.658141	0.378433	119.874	230.779	0.658141	3.70595	177.615	3.57198	113.239	3.03267	0.00566359	0.010121	0.00320076	3.16206	0.378433	0.519431	0	3.57198	98.8045
263	0.235692	0.00411972	0.248254	0.00701031	0.331761	0.165776	0.528618	0	branched	4cm	Host	4cmhost	1	Young	6.7928	198.886	4.50806	105.603	3.57143	0.7	0.17	350.653	61913.5	350.652	0.688442	21145.8	51861.3	0.323617	0.745837	0.0329425	0.74949	0.407738	87.8419	262.81	0.74949	4.24283	242.735	4.02813	142.647	3.01422	0.00566358	0.012562	0.00289059	4.34583	0.407739	0.334241	0	4.02813	79.6052
264	0.201795	0.00419788	0.213166	0.00639252	0.332406	0.142077	0.55984	0	branched	4cm	Host	4cmhost	1	Young	6.7928	198.886	4.50806	105.603	3.57143	0.7	0.17	350.653	61913.5	350.652	0.814408	25631.2	57103.4	0.328529	0.693476	0.0313131	0.808418	0.448856	67.1786	283.473	0.808418	4.95552	238.215	4.69118	156.433	3.00837	0.00566357	0.011371	0.00219464	5.18126	0.448858	0.236984	0	4.69118	87.943
265	0.211646	0.00410197	0.224305	0.00612979	0.332394	0.146703	0.561325	0	branched	4cm	Host	4cmhost	1	Young	6.7928	198.886	4.50806	105.603	3.57143	0.7	0.17	350.653	61913.5	350.652	0.616622	22614	59287.9	0.28967	0.710346	0.0302714	0.793788	0.381426	72.3086	278.343	0.793788	4.72487	243.785	4.45822	163.138	3.00848	0.00566357	0.012659	0.00202782	6.24266	0.381427	0.259782	0	4.45822	78.9952
266	0.268861	0.00810781	0.281982	0.00895413	0.323283	0.179036	0.547761	0	branched	4cm	Host	4cmhost	1	Young	6.7928	198.886	4.50806	105.603	3.57143	0.7	0.17	350.653	61913.5	350.653	0.480355	20905.7	64427.1	0.292574	0.794879	0.0512894	0.881599	0.324486	41.5177	309.136	0.881599	3.71939	123.338	3.54633	111.68	3.09327	0.00566359	0.013121	0.00084632	15.5036	0.324447	0.134303	0	3.54633	76.2137
267	0.27807	0.00762835	0.290627	0.00855432	0.323216	0.173197	0.546964	0	branched	4cm	Host	4cmhost	1	Young	6.7928	198.886	4.50806	105.603	3.57143	0.7	0.17	350.653	61913.5	350.654	0.601564	22144.9	58957	0.332602	0.804498	0.0487271	0.890796	0.37561	38.2928	312.361	0.890796	3.59622	131.09	3.44084	116.9	3.09391	0.00566361	0.012557	0.00092597	13.5609	0.375594	0.122591	0	3.44084	79.6369
268	0.276032	0.00787459	0.2889	0.00909103	0.332572	0.167859	0.557853	0	branched	4cm	Host	4cmhost	1	Young	6.7928	198.886	4.50806	105.603	3.57143	0.7	0.17	350.653	61913.5	350.654	0.582779	23034	62558.4	0.323683	0.793948	0.049622	0.860428	0.3682	48.9415	301.713	0.860428	3.62277	126.991	3.46141	109.999	3.00687	0.00566361	0.012868	0.00121644	10.5784	0.368196	0.162212	0	3.46141	77.7122
269	0.262199	0.00604172	0.275553	0.00880716	0.333269	0.18046	0.548983	0	branched	4cm	Host	4cmhost	1	Young	6.7928	198.886	4.50806	105.603	3.57143	0.7	0.17	350.653	61913.5	350.653	0.570812	18036.5	49634.4	0.310449	0.778128	0.0434912	0.733783	0.363387	93.3499	257.304	0.733783	3.8139	165.516	3.62907	113.544	3.00058	0.0056636	0.013354	0.00276544	4.82889	0.363382	0.362801	0	3.62907	74.8839
270	0.275464	0.00468432	0.285251	0.0076894	0.332692	0.17733	0.564854	0	branched	4cm	Host	4cmhost	1	Young	6.7928	198.886	4.50806	105.603	3.57143	0.7	0.17	350.653	61913.5	350.654	0.653715	24463.9	61886.7	0.334946	0.791562	0.0364491	0.680419	0.395301	112.062	238.591	0.680419	3.63024	213.478	3.50568	130.049	3.00578	0.0056636	0.009787	0.00300508	3.25682	0.395308	0.469683	0	3.50568	102.176
271	0.254655	0.00672061	0.267557	0.0082251	0.333176	0.179579	0.548243	0	branched	4cm	Host	4cmhost	1	Young	6.7928	198.886	4.50806	105.603	3.57143	0.7	0.17	350.653	61913.5	350.653	0.617346	20017.8	52443.3	0.320595	0.768991	0.0437798	0.841128	0.381703	55.709	294.944	0.841128	3.92688	148.796	3.73752	121.579	3.00142	0.0056636	0.012902	0.00150449	8.57566	0.381713	0.18888	0	3.73752	77.5074
272	0.219379	0.00664509	0.234318	0.00773712	0.333239	0.171881	0.559245	0	branched	4cm	Host	4cmhost	1	Young	6.7928	198.886	4.50806	105.603	3.57143	0.7	0.17	350.653	61913.5	350.654	0.628319	23379.1	60588.1	0.304859	0.722957	0.0421599	0.895783	0.38587	36.5441	314.11	0.895783	4.55832	150.487	4.2677	129.247	3.00085	0.0056636	0.014939	0.00109203	13.68	0.385868	0.116342	0	4.2677	66.9389
273	0.249743	0.00663463	0.263722	0.00918349	0.332554	0.155275	0.523202	0	branched	4cm	Host	4cmhost	1	Young	6.7928	198.886	4.50806	105.603	3.57143	0.7	0.17	350.653	61913.5	350.655	0.561022	20715.6	57640.3	0.304348	0.764212	0.0463543	0.754715	0.359394	86.0104	264.645	0.754715	4.00412	150.724	3.79187	108.891	3.00703	0.00566362	0.013979	0.00254886	5.48441	0.359395	0.325003	0	3.79187	71.5359
274	0.264213	0.00762627	0.273719	0.0109883	0.323148	0.185238	0.533695	0	branched	4cm	Host	4cmhost	1	Young	6.7928	198.886	4.50806	105.603	3.57143	0.7	0.17	350.653	61913.5	350.653	0.576427	20538.5	56169.3	0.323473	0.787778	0.0558343	0.619747	0.365654	133.337	217.316	0.619747	3.78483	131.126	3.65338	91.0059	3.09456	0.00566359	0.009506	0.00336203	2.82746	0.365655	0.613562	0	3.65338	105.197
275	0.207137	0.00264158	0.215656	0.00629064	0.324948	0.190989	0.516905	0	branched	4cm	Host	4cmhost	1	Young	6.7928	198.886	4.50806	105.603	3.57143	0.7	0.17	350.653	61913.5	350.654	0.753114	23824.9	55460.2	0.319436	0.707631	0.0270805	0.637423	0.429586	127.139	223.515	0.637423	4.82772	378.561	4.63701	158.966	3.07742	0.0056636	0.008519	0.00364906	2.33457	0.429563	0.568817	0	4.63701	117.385
276	0.211432	0.00232182	0.218197	0.0058136	0.324945	0.175982	0.516631	0	branched	4cm	Host	4cmhost	1	Young	6.7928	198.886	4.50806	105.603	3.57143	0.7	0.17	350.653	61913.5	350.654	0.777524	28294.2	64684.4	0.325809	0.713077	0.0246977	0.600994	0.43742	139.913	210.741	0.600994	4.72965	430.697	4.58301	172.01	3.07744	0.00566361	0.006765	0.00349178	1.93741	0.437395	0.66391	0	4.58301	147.82
277	0.224384	0.00239693	0.232123	0.00720276	0.325445	0.170422	0.516842	0	branched	4cm	Host	4cmhost	1	Young	6.7928	198.886	4.50806	105.603	3.57143	0.7	0.17	350.653	61913.5	350.653	0.697814	21931.4	53360	0.318335	0.732925	0.029028	0.529129	0.411007	165.112	185.541	0.529129	4.45665	417.2	4.30806	138.836	3.07272	0.00566359	0.007739	0.00480583	1.61034	0.411009	0.889898	0	4.30806	129.216
278	0.226326	0.0021753	0.230877	0.00791803	0.324779	0.166596	0.511441	0	branched	4cm	Host	4cmhost	1	Young	6.7928	198.886	4.50806	105.603	3.57143	0.7	0.17	350.653	61913.5	350.654	0.655401	25106.5	63413.5	0.309106	0.73411	0.0305571	0.341884	0.395917	230.771	119.883	0.341884	4.41841	459.707	4.33131	126.294	3.07902	0.00566361	0.004551	0.00574273	0.79248	0.395961	1.92497	0	4.33131	219.732
279	0.229738	0.00300784	0.237053	0.00802539	0.317722	0.162057	0.51971	0	branched	4cm	Host	4cmhost	1	Young	6.7928	198.886	4.50806	105.603	3.57143	0.7	0.17	350.653	61913.5	350.656	0.621139	22980.5	59977.9	0.307683	0.748173	0.0340772	0.475194	0.38315	184.026	166.629	0.475194	4.35278	332.464	4.21847	124.605	3.14741	0.00566363	0.007315	0.00501755	1.45788	0.383128	1.1044	0	4.21847	136.705
280	0.262162	0.0027495	0.271491	0.00849187	0.327488	0.151945	0.542496	0	branched	4cm	Host	4cmhost	1	Young	6.7928	198.886	4.50806	105.603	3.57143	0.7	0.17	350.653	61913.5	350.652	0.669898	21355.4	53234.1	0.333561	0.781194	0.0336919	0.521126	0.401161	167.918	182.734	0.521126	3.81444	363.702	3.68336	117.76	3.05355	0.00566358	0.009329	0.00574237	1.62459	0.401144	0.918922	0	3.68336	107.193
281	0.255409	0.00297176	0.263692	0.00870292	0.327247	0.141839	0.552252	0	branched	4cm	Host	4cmhost	1	Young	6.7928	198.886	4.50806	105.603	3.57143	0.7	0.17	350.653	61913.5	350.652	0.65873	22653.6	57043.4	0.327987	0.772776	0.0349909	0.487713	0.397129	179.634	171.017	0.487713	3.91529	336.501	3.7923	114.904	3.0558	0.00566357	0.008283	0.00573116	1.44526	0.397128	1.05039	0	3.7923	120.729
282	0.276718	0.00336593	0.288369	0.00910661	0.327485	0.156007	0.551858	0	branched	4cm	Host	4cmhost	1	Young	6.7928	198.886	4.50806	105.603	3.57143	0.7	0.17	350.653	61913.5	350.652	0.58154	17917.6	48728.1	0.317268	0.798681	0.0373063	0.541344	0.367705	160.829	189.824	0.541344	3.61379	297.095	3.46778	109.81	3.05357	0.00566358	0.011651	0.00574068	2.02955	0.367709	0.847254	0	3.46778	85.8295
283	0.217852	0.00447075	0.226194	0.00898614	0.329976	0.151184	0.520182	0	branched	4cm	Host	4cmhost	1	Young	6.7928	198.886	4.50806	105.603	3.57143	0.7	0.17	350.653	61913.5	350.653	0.72594	23313.3	55427.9	0.325542	0.719037	0.0398887	0.572854	0.420606	149.78	200.873	0.572854	4.59027	223.676	4.42098	111.282	3.03052	0.00566359	0.008342	0.00451539	1.84746	0.420601	0.745645	0	4.42098	119.875
284	0.257107	0.00567911	0.269716	0.00831582	0.331253	0.155694	0.533138	0	branched	4cm	Host	4cmhost	1	Young	6.7928	198.886	4.50806	105.603	3.57143	0.7	0.17	350.653	61913.5	350.653	0.574044	18205.8	49920.7	0.308358	0.773595	0.0412909	0.732995	0.364694	93.626	257.027	0.732995	3.88943	176.084	3.7076	120.253	3.01884	0.00566358	0.012609	0.00263671	4.7821	0.364703	0.364266	0	3.7076	79.3084
285	0.213083	0.00495859	0.221788	0.0071455	0.331291	0.1708	0.545778	0	branched	4cm	Host	4cmhost	1	Young	6.7928	198.886	4.50806	105.603	3.57143	0.7	0.17	350.653	61913.5	350.653	0.770166	26834	61675.9	0.329417	0.710633	0.0358184	0.75404	0.435081	86.2465	264.406	0.75404	4.69301	201.67	4.50881	139.948	3.01849	0.00566358	0.008705	0.00218691	3.9805	0.435086	0.32619	0	4.50881	114.877
286	0.25126	0.00586268	0.260867	0.00886757	0.324877	0.174301	0.539035	0	branched	4cm	Host	4cmhost	1	Young	6.7928	198.886	4.50806	105.603	3.57143	0.7	0.17	350.653	61913.5	350.654	0.571632	20579.8	56581.6	0.308504	0.770803	0.0442395	0.646355	0.363719	124.007	226.647	0.646355	3.97994	170.57	3.83337	112.77	3.07809	0.00566361	0.009607	0.00300489	3.19712	0.363734	0.547137	0	3.83337	104.091
287	0.236921	0.00311471	0.245345	0.00761642	0.326568	0.177607	0.543361	0	branched	4cm	Host	4cmhost	1	Young	6.7928	198.886	4.50806	105.603	3.57143	0.7	0.17	350.653	61913.5	350.654	0.661794	22288.5	55967.5	0.318046	0.749853	0.0322789	0.553252	0.398241	156.654	194	0.553252	4.22082	321.057	4.07589	131.295	3.06215	0.00566361	0.008424	0.00450171	1.87129	0.398239	0.807495	0	4.07589	118.708
288	0.239002	0.00446011	0.252136	0.00768266	0.331962	0.177419	0.546622	0	branched	4cm	Host	4cmhost	1	Young	6.7928	198.886	4.50806	105.603	3.57143	0.7	0.17	350.653	61913.5	350.652	0.651908	22394	56745.4	0.317867	0.750455	0.0358594	0.726535	0.394639	95.8909	254.761	0.726535	4.18407	224.21	3.96611	130.163	3.01239	0.00566357	0.013134	0.00322255	4.07565	0.394624	0.376396	0	3.96611	76.1383
289	0.219925	0.00282704	0.232972	0.00583052	0.331246	0.173825	0.551069	0	branched	4cm	Host	4cmhost	1	Young	6.7928	198.886	4.50806	105.603	3.57143	0.7	0.17	350.653	61913.5	350.653	0.746114	23689.4	55439.7	0.324283	0.724378	0.0257675	0.764212	0.4273	82.6797	267.973	0.764212	4.547	353.727	4.29236	171.511	3.0189	0.00566359	0.013047	0.00300348	4.34396	0.4273	0.308537	0	4.29236	76.646
290	0.257164	0.0037929	0.270348	0.00718138	0.331724	0.157601	0.551561	0	branched	4cm	Host	4cmhost	1	Young	6.7928	198.886	4.50806	105.603	3.57143	0.7	0.17	350.653	61913.5	350.653	0.659824	22282.4	56052.6	0.327086	0.773559	0.0324933	0.71968	0.397526	98.295	252.358	0.71968	3.88857	263.651	3.69894	139.249	3.01455	0.00566359	0.013184	0.00338848	3.89083	0.397535	0.389506	0	3.69894	75.8495
291	0.24385	0.00136645	0.253563	0.0079438	0.323036	0.188401	0.510954	0	branched	4cm	Host	4cmhost	1	Young	6.7928	198.886	4.50806	105.603	3.57143	0.7	0.17	350.653	61913.5	350.655	0.707242	21437.1	51748	0.332841	0.763342	0.0283731	0.510865	0.41426	171.518	179.137	0.510865	4.10088	731.823	3.94379	125.884	3.09563	0.00566362	0.009713	0.00657735	1.47673	0.414264	0.957464	0	3.94379	102.955
292	0.218653	0.00166224	0.22595	0.00747155	0.324808	0.162738	0.512566	0	branched	4cm	Host	4cmhost	1	Young	6.7928	198.886	4.50806	105.603	3.57143	0.7	0.17	350.653	61913.5	350.653	0.674432	25499.9	63309.3	0.308461	0.724762	0.027694	0.458632	0.402783	189.832	160.821	0.458632	4.57346	601.598	4.42576	133.841	3.07874	0.00566359	0.007297	0.00580931	1.25609	0.40279	1.1804	0	4.42576	137.043
293	0.233975	0.00391331	0.242258	0.0087944	0.330732	0.166512	0.535259	0	branched	4cm	Host	4cmhost	1	Young	6.7928	198.886	4.50806	105.603	3.57143	0.7	0.17	350.653	61913.5	350.653	0.677125	26160.3	64794.6	0.321845	0.741584	0.0376298	0.534671	0.403741	163.169	187.484	0.534671	4.27396	255.538	4.12783	113.709	3.0236	0.00566359	0.008283	0.00488109	1.69696	0.403734	0.870309	0	4.12783	120.729
294	0.282601	0.00478417	0.293266	0.0093387	0.330864	0.166662	0.529727	0	branched	4cm	Host	4cmhost	1	Young	6.7928	198.886	4.50806	105.603	3.57143	0.7	0.17	350.653	61913.5	350.652	0.602254	22039.5	58634.4	0.32721	0.801267	0.0417075	0.585121	0.375879	145.478	205.174	0.585121	3.53856	209.023	3.40987	107.081	3.02239	0.00566358	0.010665	0.00455453	2.34162	0.375894	0.709048	0	3.40987	93.7647
295	0.232539	0.00245475	0.241177	0.00751337	0.328169	0.169824	0.603509	0	branched	4cm	Host	4cmhost	1	Young	6.7928	198.886	4.50806	105.603	3.57143	0.7	0.17	350.653	61913.5	350.652	0.638767	24379.1	62544.9	0.307608	0.7424	0.0298777	0.521711	0.389785	167.713	182.939	0.521711	4.30035	407.373	4.14633	133.096	3.04721	0.00566358	0.008638	0.00505862	1.70758	0.389794	0.91677	0	4.14633	115.768
296	0.251126	0.00546131	0.261002	0.00866107	0.330771	0.172179	0.504738	0	branched	4cm	Host	4cmhost	1	Young	6.7928	198.886	4.50806	105.603	3.57143	0.7	0.17	350.653	61913.5	350.652	0.667999	21835.7	54523.9	0.331415	0.765095	0.0417175	0.67341	0.400479	114.52	236.133	0.67341	3.98206	183.106	3.83139	115.459	3.02324	0.00566358	0.009876	0.00319976	3.08648	0.4005	0.484979	0	3.83139	101.256
297	0.243694	0.00445794	0.252095	0.0073495	0.33143	0.158153	0.533775	0	branched	4cm	Host	4cmhost	1	Young	6.7928	198.886	4.50806	105.603	3.57143	0.7	0.17	350.653	61913.5	350.652	0.702256	24166.1	58578.1	0.3316	0.754035	0.034943	0.671063	0.412544	115.342	235.31	0.671063	4.10351	224.319	3.96676	136.064	3.01723	0.00566357	0.008401	0.00289156	2.90535	0.41252	0.490173	0	3.96676	119.033
298	0.240516	0.0056106	0.251343	0.00929821	0.328464	0.163539	0.566101	0	branched	4cm	Host	4cmhost	1	Young	6.7928	198.886	4.50806	105.603	3.57143	0.7	0.17	350.653	61913.5	350.654	0.667792	21068.8	52618.7	0.328606	0.754369	0.0442855	0.66223	0.400405	118.44	232.214	0.66223	4.15773	178.234	3.97863	107.548	3.04447	0.00566361	0.010827	0.00368761	2.93605	0.400396	0.510049	0	3.97863	92.3617
299	0.226754	0.0062569	0.239862	0.00844427	0.327074	0.157583	0.565485	0	branched	4cm	Host	4cmhost	1	Young	6.7928	198.886	4.50806	105.603	3.57143	0.7	0.17	350.653	61913.5	350.653	0.729366	21342.9	50605.1	0.33684	0.738526	0.0438648	0.813804	0.421753	65.2902	285.363	0.813804	4.41007	159.824	4.16906	118.423	3.05741	0.00566359	0.013108	0.00218737	5.99258	0.421748	0.228797	0	4.16906	76.2893
300	0.212755	0.00257074	0.223922	0.00599423	0.329433	0.170876	0.521738	0	branched	4cm	Host	4cmhost	1	Young	6.7928	198.886	4.50806	105.603	3.57143	0.7	0.17	350.653	61913.5	350.654	0.725541	24691.9	58724.2	0.315048	0.713943	0.0256342	0.702981	0.420472	104.151	246.503	0.702981	4.70024	388.993	4.46584	166.827	3.03552	0.0056636	0.011167	0.00342349	3.26188	0.420488	0.422514	0	4.46584	89.5496
301	0.221756	0.00297226	0.232961	0.00731869	0.329578	0.175598	0.524724	0	branched	4cm	Host	4cmhost	1	Young	6.7928	198.886	4.50806	105.603	3.57143	0.7	0.17	350.653	61913.5	350.655	0.726333	22896	54418.8	0.323831	0.72741	0.0306993	0.651878	0.420738	122.071	228.584	0.651878	4.50946	336.444	4.29256	136.636	3.03418	0.00566362	0.011205	0.00434643	2.57798	0.420749	0.534029	0	4.29256	89.2459
302	0.26859	0.0041561	0.275744	0.00967717	0.330362	0.159831	0.549607	0	branched	4cm	Host	4cmhost	1	Young	6.7928	198.886	4.50806	105.603	3.57143	0.7	0.17	350.653	61913.5	350.653	0.596884	23928.4	64017.4	0.31891	0.784624	0.0409322	0.436129	0.37378	197.723	152.93	0.436129	3.72315	240.61	3.62655	103.336	3.02698	0.00566358	0.007154	0.00552107	1.29576	0.373791	1.2929	0	3.62655	139.782
303	0.209668	0.00139781	0.217821	0.00582134	0.330679	0.157916	0.534999	0	branched	4cm	Host	4cmhost	1	Young	6.7928	198.886	4.50806	105.603	3.57143	0.7	0.17	350.653	61913.5	350.653	0.84399	25883.7	56551.9	0.334577	0.705439	0.0215736	0.608683	0.457698	137.217	213.437	0.608683	4.76945	715.405	4.59093	171.782	3.02408	0.0056636	0.008153	0.00442353	1.8431	0.457684	0.642891	0	4.59093	122.654
304	0.204085	0.00119954	0.211875	0.00530689	0.331322	0.159036	0.530801	0	branched	4cm	Host	4cmhost	1	Young	6.7928	198.886	4.50806	105.603	3.57143	0.7	0.17	350.653	61913.5	350.652	0.763546	26277.4	60692.3	0.312108	0.695423	0.019429	0.591529	0.43296	143.231	207.421	0.591529	4.89992	833.653	4.71976	188.434	3.01821	0.00566357	0.00779	0.00410735	1.8966	0.432963	0.690534	0	4.71976	128.37
305	0.245686	0.00220835	0.249763	0.00820918	0.325927	0.179989	0.527705	0	branched	4cm	Host	4cmhost	1	Young	6.7928	198.886	4.50806	105.603	3.57143	0.7	0.17	350.653	61913.5	350.654	0.675958	27570.3	68357.3	0.324956	0.759218	0.0314125	0.314697	0.403326	240.304	110.35	0.314697	4.07024	452.827	4.0038	121.815	3.06817	0.0056636	0.004077	0.00600083	0.679406	0.403305	2.17766	0	4.0038	245.278
306	0.25772	0.00283971	0.262939	0.010662	0.326397	0.183518	0.533547	0	branched	4cm	Host	4cmhost	1	Young	6.7928	198.886	4.50806	105.603	3.57143	0.7	0.17	350.653	61913.5	350.653	0.634632	20323	52346.3	0.325452	0.774538	0.0404475	0.297466	0.388242	246.346	104.307	0.297466	3.88018	352.149	3.80316	93.791	3.06375	0.00566359	0.005219	0.00782229	0.667196	0.388239	2.36173	0	3.80316	191.608
307	0.217594	0.00358099	0.228383	0.00620508	0.327717	0.176113	0.522059	0	branched	4cm	Host	4cmhost	1	Young	6.7928	198.886	4.50806	105.603	3.57143	0.7	0.17	350.653	61913.5	350.653	0.732712	25052.2	59243.2	0.322609	0.722806	0.0293806	0.750769	0.42287	87.3937	263.26	0.750769	4.59571	279.252	4.37861	161.158	3.05141	0.0056636	0.010789	0.00262409	4.11152	0.422852	0.331968	0	4.37861	92.687
308	0.247606	0.00587708	0.258448	0.00961831	0.330382	0.173245	0.51958	0	branched	4cm	Host	4cmhost	1	Young	6.7928	198.886	4.50806	105.603	3.57143	0.7	0.17	350.653	61913.5	350.653	0.567348	19768	54610.8	0.304877	0.761658	0.0457234	0.621804	0.361979	132.616	218.038	0.621804	4.03867	170.153	3.86925	103.968	3.0268	0.0056636	0.010842	0.00374123	2.89798	0.361975	0.608224	0	3.86925	92.2339
309	0.227369	0.00310607	0.236839	0.00700499	0.331978	0.176541	0.513125	0	branched	4cm	Host	4cmhost	1	Young	6.7928	198.886	4.50806	105.603	3.57143	0.7	0.17	350.653	61913.5	350.654	0.763995	25242.5	58282.6	0.333962	0.731878	0.029957	0.64983	0.433105	122.788	227.865	0.64983	4.39814	321.95	4.22228	142.755	3.01225	0.0056636	0.00947	0.00389892	2.42888	0.433119	0.538864	0	4.22228	105.597
310	0.260575	0.00618226	0.270996	0.00937883	0.330354	0.161958	0.528916	0	branched	4cm	Host	4cmhost	1	Young	6.7928	198.886	4.50806	105.603	3.57143	0.7	0.17	350.653	61913.5	350.652	0.611048	25606.5	67512.5	0.323305	0.777261	0.0459161	0.665784	0.379286	117.194	233.459	0.665784	3.83767	161.753	3.69009	106.623	3.02706	0.00566358	0.010421	0.00319657	3.26006	0.379289	0.501989	0	3.69009	95.9601
311	0.236872	0.00257252	0.244977	0.00693403	0.318905	0.160188	0.537952	0	branched	4cm	Host	4cmhost	1	Young	6.7928	198.886	4.50806	105.603	3.57143	0.7	0.17	350.653	61913.5	350.653	0.667773	23970.4	59866.4	0.320795	0.757268	0.0293309	0.553731	0.400398	156.486	194.168	0.553731	4.22169	388.724	4.08202	144.216	3.13573	0.00566359	0.008105	0.00436151	1.8583	0.400374	0.805931	0	4.08202	123.381
312	0.227752	0.0016717	0.233625	0.00688606	0.332181	0.185456	0.545212	0	branched	4cm	Host	4cmhost	1	Young	6.7928	198.886	4.50806	105.603	3.57143	0.7	0.17	350.653	61913.5	350.653	0.633314	25139.7	64835.2	0.298469	0.729637	0.025404	0.416354	0.387748	204.657	145.996	0.416354	4.39074	598.193	4.28036	145.221	3.01041	0.00566359	0.005873	0.00521436	1.12631	0.387767	1.4018	0	4.28036	170.271
313	0.233783	0.00459263	0.242612	0.00717811	0.323025	0.150706	0.546552	0	branched	4cm	Host	4cmhost	1	Young	6.7928	198.886	4.50806	105.603	3.57143	0.7	0.17	350.653	61913.5	350.654	0.773927	27431.7	62876.6	0.347094	0.749416	0.0357251	0.725481	0.436279	96.2611	254.393	0.725481	4.27747	217.74	4.12181	139.312	3.09574	0.0056636	0.008829	0.00258548	3.41484	0.436269	0.378396	0	4.12181	113.263
314	0.24875	0.00262534	0.252405	0.00782258	0.332357	0.19927	0.506923	0	branched	4cm	Host	4cmhost	1	Young	6.7928	198.886	4.50806	105.603	3.57143	0.7	0.17	350.653	61913.5	350.653	0.766542	30361.4	69969.8	0.345805	0.756612	0.0309034	0.350257	0.433922	227.834	122.819	0.350257	4.0201	380.903	3.96189	127.835	3.00881	0.00566359	0.003655	0.00519724	0.703258	0.433919	1.85505	0	3.96189	273.598
315	0.207064	0.00164789	0.213393	0.00771953	0.33048	0.191589	0.515038	0	branched	4cm	Host	4cmhost	1	Young	6.7928	198.886	4.50806	105.603	3.57143	0.7	0.17	350.653	61913.5	350.653	0.744137	22422.2	52554.1	0.31465	0.699982	0.0279116	0.436827	0.42665	197.478	153.175	0.436827	4.82942	606.837	4.68619	129.542	3.0259	0.00566359	0.006329	0.00607164	1.04239	0.426642	1.28924	0	4.68619	158.003
316	0.227174	0.00249174	0.237784	0.00639445	0.32891	0.19361	0.511109	0	branched	4cm	Host	4cmhost	1	Young	6.7928	198.886	4.50806	105.603	3.57143	0.7	0.17	350.653	61913.5	350.653	0.722003	21186.1	50529.6	0.32384	0.735497	0.0266232	0.662495	0.419281	118.347	232.306	0.662495	4.40191	401.326	4.2055	156.386	3.04035	0.0056636	0.01061	0.00390271	2.71862	0.419289	0.509445	0	4.2055	94.2507
317	0.219222	0.00499053	0.22813	0.00867166	0.323049	0.193966	0.539414	0	branched	4cm	Host	4cmhost	1	Young	6.7928	198.886	4.50806	105.603	3.57143	0.7	0.17	350.653	61913.5	350.653	0.663311	23041.2	57777.7	0.315423	0.728639	0.0413319	0.616139	0.398789	134.602	216.051	0.616139	4.56159	200.38	4.38347	115.318	3.09551	0.00566359	0.008908	0.00368113	2.41991	0.398783	0.62301	0	4.38347	112.259
318	0.250455	0.00442091	0.260187	0.0075424	0.324581	0.15426	0.533707	0	branched	4cm	Host	4cmhost	1	Young	6.7928	198.886	4.50806	105.603	3.57143	0.7	0.17	350.653	61913.5	350.653	0.629279	23050.6	59680.7	0.319639	0.770172	0.0361273	0.662385	0.386231	118.386	232.267	0.662385	3.99273	226.198	3.84339	132.584	3.0809	0.00566358	0.009732	0.00312149	3.11774	0.386235	0.509696	0	3.84339	102.754
319	0.25475	0.00580189	0.266111	0.00876302	0.323542	0.160377	0.549781	0	branched	4cm	Host	4cmhost	1	Young	6.7928	198.886	4.50806	105.603	3.57143	0.7	0.17	350.653	61913.5	350.654	0.634528	20377.1	52490.8	0.32867	0.777412	0.043931	0.708838	0.388203	102.097	248.557	0.708838	3.92542	172.358	3.75783	114.116	3.09079	0.0056636	0.011361	0.00296113	3.83671	0.388204	0.41076	0	3.75783	88.0204
320	0.272731	0.00782924	0.284009	0.0110845	0.327881	0.181627	0.542772	0	branched	4cm	Host	4cmhost	1	Young	6.7928	198.886	4.50806	105.603	3.57143	0.7	0.17	350.653	61913.5	350.654	0.517596	18119.7	53127	0.307586	0.793826	0.0559102	0.641991	0.341063	125.537	225.117	0.641991	3.66662	127.726	3.52102	90.2161	3.04989	0.0056636	0.011278	0.00325526	3.46455	0.341062	0.557654	0	3.52102	88.6682
321	0.209406	0.00163643	0.217579	0.0055484	0.330571	0.142417	0.548307	0	branched	4cm	Host	4cmhost	1	Young	6.7928	198.886	4.50806	105.603	3.57143	0.7	0.17	350.653	61913.5	350.653	0.752629	28388.3	66107.1	0.315066	0.705148	0.0214791	0.611251	0.429428	136.316	214.337	0.611251	4.77541	611.086	4.59603	180.232	3.02507	0.0056636	0.008173	0.00391197	2.08923	0.429419	0.635989	0	4.59603	122.354
322	0.219507	0.00174253	0.231892	0.00590541	0.330688	0.206265	0.540196	0	branched	4cm	Host	4cmhost	1	Young	6.7928	198.886	4.50806	105.603	3.57143	0.7	0.17	350.653	61913.5	350.653	0.729498	20601.2	48841.4	0.318516	0.723833	0.0228383	0.684576	0.421797	110.605	240.049	0.684576	4.55566	573.878	4.31235	169.336	3.024	0.0056636	0.012385	0.00416288	2.9751	0.421798	0.460758	0	4.31235	80.7428
323	0.260916	0.00226729	0.26801	0.0080133	0.330728	0.149365	0.537974	0	branched	4cm	Host	4cmhost	1	Young	6.7928	198.886	4.50806	105.603	3.57143	0.7	0.17	350.653	61913.5	350.652	0.614158	22957.3	60337.4	0.31394	0.775344	0.0305641	0.43125	0.380482	199.433	151.219	0.43125	3.83265	441.055	3.7312	124.793	3.02363	0.00566358	0.007094	0.00574601	1.2346	0.380483	1.31884	0	3.7312	140.964
324	0.274761	0.00746213	0.290136	0.00923227	0.331708	0.179641	0.558091	0	branched	4cm	Host	4cmhost	1	Young	6.7928	198.886	4.50806	105.603	3.57143	0.7	0.17	350.653	61913.5	350.656	0.611836	20828.1	54870.1	0.33205	0.794717	0.048974	0.841627	0.379589	55.5344	295.121	0.841627	3.63953	134.01	3.44666	108.316	3.0147	0.00566363	0.015375	0.00177014	8.68575	0.379587	0.188175	0	3.44666	65.0407
325	0.2506	0.0041307	0.263575	0.0087045	0.325505	0.170007	0.519015	0	branched	4cm	Host	4cmhost	1	Young	6.7928	198.886	4.50806	105.603	3.57143	0.7	0.17	350.653	61913.5	350.653	0.65298	20646.3	52264.9	0.328098	0.771453	0.0385966	0.649407	0.395032	122.937	227.717	0.649407	3.99042	242.09	3.79399	114.883	3.07215	0.00566359	0.012975	0.0045738	2.83681	0.395023	0.539866	0	3.79399	77.0713
326	0.235657	0.00285609	0.246109	0.00693441	0.325795	0.176655	0.507515	0	branched	4cm	Host	4cmhost	1	Young	6.7928	198.886	4.50806	105.603	3.57143	0.7	0.17	350.653	61913.5	350.653	0.735223	25676.5	60600	0.334938	0.750287	0.0295643	0.653286	0.423705	121.576	229.077	0.653286	4.24346	350.129	4.06324	144.208	3.06941	0.0056636	0.010452	0.00407832	2.56282	0.423702	0.530723	0	4.06324	95.6755
327	0.224607	0.00235831	0.23483	0.00668946	0.332498	0.18243	0.534093	0	branched	4cm	Host	4cmhost	1	Young	6.7928	198.886	4.50806	105.603	3.57143	0.7	0.17	350.653	61913.5	350.652	0.704047	22487.5	54427.8	0.31648	0.727913	0.0268119	0.624311	0.413162	131.736	218.916	0.624311	4.45222	424.032	4.2584	149.489	3.00754	0.00566357	0.010223	0.00433115	2.36034	0.413159	0.601766	0	4.2584	97.8186
328	0.240965	0.00549872	0.254181	0.0069903	0.332346	0.20122	0.561829	0	branched	4cm	Host	4cmhost	1	Young	6.7928	198.886	4.50806	105.603	3.57143	0.7	0.17	350.653	61913.5	350.652	0.650486	21778.1	55257.9	0.318968	0.752719	0.0368194	0.852145	0.394118	51.8457	298.806	0.852145	4.14998	181.861	3.9342	143.055	3.00891	0.00566357	0.013216	0.00149158	8.8604	0.39411	0.173509	0	3.9342	75.6659
329	0.256742	0.00568382	0.272178	0.00734613	0.332336	0.199312	0.565131	0	branched	4cm	Host	4cmhost	1	Young	6.7928	198.886	4.50806	105.603	3.57143	0.7	0.17	350.653	61913.5	350.655	0.641017	18903.7	48393.8	0.325659	0.773817	0.0383815	0.85617	0.390622	50.4346	300.22	0.85617	3.89496	175.938	3.67407	136.126	3.009	0.00566362	0.015436	0.00166231	9.28587	0.390632	0.167992	0	3.67407	64.7836
330	0.245853	0.00625326	0.255561	0.00942203	0.332309	0.196183	0.517788	0	branched	4cm	Host	4cmhost	1	Young	6.7928	198.886	4.50806	105.603	3.57143	0.7	0.17	350.653	61913.5	350.652	0.622566	24068.6	62728.8	0.318726	0.756827	0.0459794	0.656042	0.383692	120.61	230.042	0.656042	4.06747	159.917	3.91296	106.134	3.00925	0.00566357	0.009708	0.00316877	3.06365	0.383693	0.524293	0	3.91296	103.008
331	0.236515	0.003811	0.246104	0.00644717	0.324098	0.163817	0.518519	0	branched	4cm	Host	4cmhost	1	Young	6.7928	198.886	4.50806	105.603	3.57143	0.7	0.17	350.653	61913.5	350.655	0.679023	23049.9	56995.5	0.322876	0.75256	0.0311118	0.71181	0.404416	101.055	249.6	0.71181	4.22806	262.398	4.06332	155.107	3.08549	0.00566362	0.009589	0.00263617	3.63747	0.404416	0.404869	0	4.06332	104.286
332	0.256617	0.00470901	0.265385	0.00962154	0.32923	0.180698	0.521302	0	branched	4cm	Host	4cmhost	1	Young	6.7928	198.886	4.50806	105.603	3.57143	0.7	0.17	350.653	61913.5	350.653	0.608996	20490.6	54137.1	0.318857	0.772629	0.0425115	0.520831	0.378494	168.022	182.631	0.520831	3.89686	212.359	3.76811	103.933	3.03739	0.00566358	0.008768	0.00491253	1.78482	0.378494	0.920009	0	3.76811	114.051
333	0.248593	0.00445347	0.256444	0.00870064	0.329015	0.187283	0.522509	0	branched	4cm	Host	4cmhost	1	Young	6.7928	198.886	4.50806	105.603	3.57143	0.7	0.17	350.653	61913.5	350.653	0.622226	23548.3	61393.4	0.316522	0.762342	0.039122	0.534925	0.383563	163.08	187.573	0.534925	4.02264	224.544	3.89949	114.934	3.03938	0.00566359	0.007851	0.00424717	1.84853	0.383561	0.869421	0	3.89949	127.372
334	0.220151	0.00103987	0.227745	0.00734363	0.327449	0.157163	0.513318	0	branched	4cm	Host	4cmhost	1	Young	6.7928	198.886	4.50806	105.603	3.57143	0.7	0.17	350.653	61913.5	350.652	0.739157	23156.2	54484	0.322445	0.72452	0.0252485	0.471033	0.425009	185.483	165.169	0.471033	4.54234	961.659	4.39088	136.172	3.05391	0.00566357	0.007594	0.00630376	1.20468	0.425017	1.12299	0	4.39088	131.683
335	0.202485	0.00292489	0.213601	0.00581206	0.327737	0.165518	0.579571	0	branched	4cm	Host	4cmhost	1	Young	6.7928	198.886	4.50806	105.603	3.57143	0.7	0.17	350.653	61913.5	350.656	0.778597	23334.8	53305.2	0.320879	0.699257	0.0262748	0.749849	0.437759	87.7169	262.939	0.749849	4.93864	341.893	4.68163	172.056	3.05123	0.00566364	0.011116	0.00288717	3.85014	0.437749	0.333602	0	4.68163	89.9604
336	0.269011	0.00619467	0.278124	0.0112624	0.328932	0.162203	0.549265	0	branched	4cm	Host	4cmhost	1	Young	6.7928	198.886	4.50806	105.603	3.57143	0.7	0.17	350.653	61913.5	350.654	0.576519	21071.8	57621.8	0.320706	0.787539	0.0515673	0.509007	0.365691	172.169	178.485	0.509007	3.71732	161.429	3.59552	88.791	3.04014	0.00566361	0.009113	0.00506773	1.79824	0.365684	0.96461	0	3.59552	109.733
337	0.253629	0.00586032	0.262012	0.0107649	0.32872	0.170819	0.544251	0	branched	4cm	Host	4cmhost	1	Young	6.7928	198.886	4.50806	105.603	3.57143	0.7	0.17	350.653	61913.5	350.654	0.587858	22568	60958.1	0.315781	0.769245	0.0492078	0.501198	0.370221	174.907	175.747	0.501198	3.94277	170.639	3.81662	92.8945	3.0421	0.00566361	0.008383	0.00490458	1.70922	0.370227	0.995219	0	3.81662	119.289
338	0.275681	0.00561306	0.284157	0.0101539	0.328717	0.185998	0.549694	0	branched	4cm	Host	4cmhost	1	Young	6.7928	198.886	4.50806	105.603	3.57143	0.7	0.17	350.653	61913.5	350.653	0.568624	23104.3	63736.4	0.317883	0.794736	0.0467337	0.514885	0.362499	170.107	180.546	0.514885	3.62738	178.156	3.51918	98.4843	3.04213	0.00566359	0.008476	0.00454084	1.86661	0.362491	0.942181	0	3.51918	117.98
339	0.258092	0.00541863	0.267798	0.00944956	0.330161	0.169317	0.548272	0	branched	4cm	Host	4cmhost	1	Young	6.7928	198.886	4.50806	105.603	3.57143	0.7	0.17	350.653	61913.5	350.653	0.610288	23007.4	60706.7	0.32066	0.774075	0.0439463	0.59506	0.378993	141.993	208.659	0.59506	3.87459	184.548	3.73416	105.825	3.02883	0.00566358	0.009706	0.00403093	2.40788	0.378993	0.680503	0	3.73416	103.029
340	0.224301	0.00436069	0.230783	0.00870497	0.328301	0.149897	0.522208	0	branched	4cm	Host	4cmhost	1	Young	6.7928	198.886	4.50806	105.603	3.57143	0.7	0.17	350.653	61913.5	350.654	0.715684	25807.5	61867.4	0.326787	0.728976	0.0389473	0.516404	0.417142	169.575	181.079	0.516404	4.45829	229.322	4.33307	114.877	3.04599	0.00566361	0.006482	0.00434428	1.49208	0.417139	0.936468	0	4.33307	154.273
341	0.245566	0.0043804	0.25687	0.00710846	0.332243	0.154213	0.534362	0	branched	4cm	Host	4cmhost	1	Young	6.7928	198.886	4.50806	105.603	3.57143	0.7	0.17	350.653	61913.5	350.652	0.616985	21945.7	57515.1	0.31004	0.757547	0.0339362	0.718835	0.381565	98.591	252.061	0.718835	4.07222	228.29	3.89302	140.677	3.00985	0.00566357	0.011304	0.00272806	4.1436	0.381573	0.39114	0	3.89302	88.4643
342	0.248868	0.00663263	0.260138	0.00927627	0.331867	0.188223	0.546223	0	branched	4cm	Host	4cmhost	1	Young	6.7928	198.886	4.50806	105.603	3.57143	0.7	0.17	350.653	61913.5	350.655	0.663961	22438.6	56233.7	0.33216	0.762084	0.0467074	0.738932	0.399024	91.5448	259.11	0.738932	4.01819	150.77	3.84411	107.802	3.01326	0.00566362	0.01127	0.00264364	4.26306	0.399017	0.353304	0	3.84411	88.7311
343	0.252003	0.00532478	0.263274	0.00760838	0.331959	0.166427	0.547133	0	branched	4cm	Host	4cmhost	1	Young	6.7928	198.886	4.50806	105.603	3.57143	0.7	0.17	350.653	61913.5	350.653	0.588336	22514.1	60781.7	0.307715	0.765906	0.0381447	0.74384	0.37041	89.8232	260.829	0.74384	3.96821	187.801	3.79832	131.434	3.01242	0.00566358	0.011271	0.0022836	4.93563	0.37041	0.344375	0	3.79832	88.7233
344	0.245541	0.00242336	0.25365	0.00800539	0.331558	0.158669	0.542939	0	branched	4cm	Host	4cmhost	1	Young	6.7928	198.886	4.50806	105.603	3.57143	0.7	0.17	350.653	61913.5	350.651	0.646004	22114.1	56346.2	0.315539	0.756122	0.0309208	0.484142	0.392468	180.886	169.765	0.484142	4.07264	412.65	3.94244	124.916	3.01606	0.00566356	0.008109	0.00558203	1.4527	0.392486	1.06551	0	3.94244	123.32
345	0.247859	0.00431316	0.254611	0.00870672	0.33207	0.186969	0.538108	0	branched	4cm	Host	4cmhost	1	Young	6.7928	198.886	4.50806	105.603	3.57143	0.7	0.17	350.653	61913.5	350.653	0.645011	22302.4	56879.3	0.320442	0.757736	0.0383825	0.497786	0.392101	176.103	174.55	0.497786	4.03455	231.849	3.92756	114.854	3.01141	0.0056636	0.006752	0.00439356	1.53679	0.392085	1.0089	0	3.92756	148.104
346	0.24825	0.00367234	0.2561	0.00686029	0.33168	0.160909	0.542073	0	branched	4cm	Host	4cmhost	1	Young	6.7928	198.886	4.50806	105.603	3.57143	0.7	0.17	350.653	61913.5	350.654	0.663951	24223.3	60706.8	0.321741	0.759316	0.0312122	0.620482	0.399021	133.079	217.574	0.620482	4.0282	272.306	3.90472	145.766	3.01495	0.0056636	0.00785	0.00318795	2.4624	0.399022	0.61165	0	3.90472	127.389
347	0.236292	0.00377468	0.24198	0.00899613	0.332175	0.186358	0.544577	0	branched	4cm	Host	4cmhost	1	Young	6.7928	198.886	4.50806	105.603	3.57143	0.7	0.17	350.653	61913.5	350.653	0.636246	23501.9	60440.2	0.311362	0.741557	0.0376518	0.409362	0.388845	207.109	143.544	0.409362	4.23205	264.923	4.13257	111.159	3.01046	0.0056636	0.005688	0.00522145	1.08935	0.388841	1.44283	0	4.13257	175.809
348	0.203189	0.00270221	0.2101	0.0063467	0.332972	0.16746	0.518483	0	branched	4cm	Host	4cmhost	1	Young	6.7928	198.886	4.50806	105.603	3.57143	0.7	0.17	350.653	61913.5	350.653	0.751591	26134.1	60905.7	0.312005	0.691503	0.0267777	0.587673	0.429091	144.584	206.069	0.587673	4.92153	370.067	4.75964	157.562	3.00326	0.00566359	0.006911	0.00364449	1.89629	0.429095	0.701627	0	4.75964	144.697
349	0.198696	0.00210733	0.207278	0.00494717	0.332959	0.156925	0.514938	0	branched	4cm	Host	4cmhost	1	Young	6.7928	198.886	4.50806	105.603	3.57143	0.7	0.17	350.653	61913.5	350.653	0.809198	25575.1	57180.6	0.318117	0.68536	0.0209445	0.709746	0.447269	101.779	248.875	0.709746	5.03281	474.534	4.82444	202.136	3.00337	0.0056636	0.008582	0.00283984	3.022	0.447255	0.408955	0	4.82444	116.523
350	0.206518	0.0025018	0.215347	0.00566117	0.332863	0.195082	0.522677	0	branched	4cm	Host	4cmhost	1	Young	6.7928	198.886	4.50806	105.603	3.57143	0.7	0.17	350.653	61913.5	350.654	0.773658	25051.9	57433.1	0.318397	0.698666	0.0241986	0.683733	0.436193	110.9	239.754	0.683733	4.84219	399.712	4.64367	176.642	3.00424	0.0056636	0.008829	0.00315937	2.79454	0.436178	0.462559	0	4.64367	113.263
351	0.212053	0.0028509	0.220854	0.00566815	0.332962	0.15244	0.52399	0	branched	4cm	Host	4cmhost	1	Young	6.7928	198.886	4.50806	105.603	3.57143	0.7	0.17	350.653	61913.5	350.652	0.774479	25830.2	59181.8	0.322961	0.707384	0.0252322	0.707569	0.436454	102.542	248.111	0.707569	4.7158	350.766	4.52788	176.424	3.00335	0.00566358	0.008801	0.00281725	3.12397	0.436471	0.41329	0	4.52788	113.623
352	0.203832	0.00278909	0.21378	0.00539024	0.332945	0.19058	0.521992	0	branched	4cm	Host	4cmhost	1	Young	6.7928	198.886	4.50806	105.603	3.57143	0.7	0.17	350.653	61913.5	350.654	0.774382	24329.7	55747.9	0.317022	0.695107	0.0242406	0.747565	0.436424	88.5173	262.137	0.747565	4.906	358.54	4.67771	185.52	3.0035	0.0056636	0.009948	0.00260115	3.82446	0.436409	0.337676	0	4.67771	100.523
353	0.270444	0.00495468	0.277733	0.00962134	0.332445	0.176925	0.508981	0	branched	4cm	Host	4cmhost	1	Young	6.7928	198.886	4.50806	105.603	3.57143	0.7	0.17	350.653	61913.5	350.654	0.587986	21240.3	57364.2	0.317571	0.784855	0.0428142	0.478738	0.370271	182.782	167.871	0.478738	3.69762	201.829	3.60058	103.936	3.00802	0.0056636	0.007289	0.00466666	1.56193	0.370279	1.08883	0	3.60058	137.193
354	0.248603	0.00508149	0.255354	0.00956504	0.332474	0.196941	0.508472	0	branched	4cm	Host	4cmhost	1	Young	6.7928	198.886	4.50806	105.603	3.57143	0.7	0.17	350.653	61913.5	350.653	0.647512	23569.3	59969.1	0.324136	0.758296	0.0430127	0.49367	0.393024	177.546	173.107	0.49367	4.02248	196.793	3.91613	104.547	3.00775	0.0056636	0.006751	0.00448355	1.50573	0.393029	1.02564	0	3.91613	148.126
355	0.237564	0.00171746	0.24472	0.00714496	0.332547	0.18305	0.545541	0	branched	4cm	Host	4cmhost	1	Young	6.7928	198.886	4.50806	105.603	3.57143	0.7	0.17	350.653	61913.5	350.654	0.689633	24167.8	59212.2	0.319187	0.743935	0.0262668	0.476251	0.408155	183.655	166.999	0.476251	4.20939	582.255	4.0863	139.959	3.00709	0.00566361	0.007156	0.0054275	1.31847	0.408169	1.09973	0	4.0863	139.743
356	0.240419	0.00358407	0.249579	0.00826492	0.331105	0.18235	0.548074	0	branched	4cm	Host	4cmhost	1	Young	6.7928	198.886	4.50806	105.603	3.57143	0.7	0.17	350.653	61913.5	350.652	0.693849	22798.6	55656.8	0.328163	0.750539	0.0350974	0.575865	0.409629	148.724	201.928	0.575865	4.15941	279.012	4.00675	120.993	3.02019	0.00566357	0.00916	0.00468085	1.95691	0.409618	0.736518	0	4.00675	109.17
357	0.262637	0.0065489	0.274451	0.00899135	0.332718	0.162533	0.557212	0	branched	4cm	Host	4cmhost	1	Young	6.7928	198.886	4.50806	105.603	3.57143	0.7	0.17	350.653	61913.5	350.653	0.655372	20621.9	52087.9	0.335627	0.778259	0.0455386	0.76019	0.395906	84.09	266.563	0.76019	3.80754	152.697	3.64364	111.218	3.00555	0.00566359	0.011814	0.00244245	4.83695	0.395904	0.315461	0	3.64364	84.6453
358	0.247617	0.00194151	0.255753	0.0077395	0.3202	0.158687	0.542629	0	branched	4cm	Host	4cmhost	1	Young	6.7928	198.886	4.50806	105.603	3.57143	0.7	0.17	350.653	61913.5	350.654	0.628544	20945.1	54268.3	0.315422	0.769934	0.0297416	0.468671	0.385955	186.312	164.341	0.468671	4.03849	515.063	3.91002	129.207	3.12305	0.0056636	0.008136	0.00579799	1.40324	0.385974	1.13369	0	3.91002	122.911
359	0.23343	0.00298108	0.243521	0.00799259	0.331415	0.171351	0.520273	0	branched	4cm	Host	4cmhost	1	Young	6.7928	198.886	4.50806	105.603	3.57143	0.7	0.17	350.653	61913.5	350.656	0.633563	20824.5	53693.4	0.307454	0.741401	0.0325213	0.560588	0.387841	154.082	196.573	0.560588	4.28394	335.449	4.10642	125.116	3.01736	0.00566363	0.010091	0.00501151	2.01356	0.38785	0.783841	0	4.10642	99.0982
360	0.284129	0.00855071	0.294789	0.0105712	0.32654	0.166247	0.524605	0	branched	4cm	Host	4cmhost	1	Young	6.7928	198.886	4.50806	105.603	3.57143	0.7	0.17	350.653	61913.5	350.653	0.573717	22295.1	61155.9	0.330156	0.806741	0.056731	0.751676	0.364562	87.0756	263.578	0.751676	3.51953	116.949	3.39226	94.5966	3.06241	0.00566359	0.01066	0.00202049	5.27595	0.364569	0.33036	0	3.39226	93.8086
361	0.24224	0.0019805	0.254203	0.0073776	0.331472	0.165623	0.508949	0	branched	4cm	Host	4cmhost	1	Young	6.7928	198.886	4.50806	105.603	3.57143	0.7	0.17	350.653	61913.5	350.652	0.653781	19783.6	50043.8	0.315053	0.754421	0.027802	0.591707	0.395325	143.169	207.483	0.591707	4.12814	504.923	3.93386	135.545	3.01685	0.00566358	0.011963	0.0053971	2.21656	0.395338	0.690026	0	3.93386	83.5911
362	0.230827	0.00360576	0.240236	0.00676224	0.325426	0.174754	0.517965	0	branched	4cm	Host	4cmhost	1	Young	6.7928	198.886	4.50806	105.603	3.57143	0.7	0.17	350.653	61913.5	350.653	0.746041	26873.4	62894.8	0.335533	0.743312	0.031313	0.689827	0.427276	108.763	241.89	0.689827	4.33225	277.334	4.16257	147.88	3.0729	0.0056636	0.009409	0.00315648	2.98085	0.427294	0.449639	0	4.16257	106.281
363	0.225763	0.00407422	0.238569	0.00724164	0.331724	0.154016	0.588581	0	branched	4cm	Host	4cmhost	1	Young	6.7928	198.886	4.50806	105.603	3.57143	0.7	0.17	350.653	61913.5	350.654	0.698533	22545.1	54819.9	0.320846	0.732222	0.033486	0.738512	0.411257	91.6918	258.962	0.738512	4.42942	245.446	4.19166	138.09	3.01455	0.00566361	0.012806	0.00316742	4.04304	0.411263	0.354074	0	4.19166	78.0884
364	0.229253	0.00415045	0.23887	0.00695949	0.332707	0.179896	0.519844	0	branched	4cm	Host	4cmhost	1	Young	6.7928	198.886	4.50806	105.603	3.57143	0.7	0.17	350.653	61913.5	350.652	0.676826	22356.3	55387.3	0.3158	0.73394	0.0327922	0.698534	0.403635	105.71	244.942	0.698534	4.36199	240.938	4.18638	143.689	3.00565	0.00566358	0.009617	0.00280904	3.42359	0.40363	0.43157	0	4.18638	103.983
365	0.218337	0.00358171	0.226296	0.00654012	0.332723	0.165342	0.537622	0	branched	4cm	Host	4cmhost	1	Young	6.7928	198.886	4.50806	105.603	3.57143	0.7	0.17	350.653	61913.5	350.654	0.721056	25818.2	61624.4	0.31765	0.716686	0.0299224	0.659828	0.418961	119.283	231.371	0.659828	4.58008	279.196	4.41899	152.902	3.0055	0.00566361	0.007959	0.00295841	2.6903	0.418941	0.515546	0	4.41899	125.644
366	0.252631	0.00570654	0.264417	0.0088269	0.326072	0.163598	0.556835	0	branched	4cm	Host	4cmhost	1	Young	6.7928	198.886	4.50806	105.603	3.57143	0.7	0.17	350.653	61913.5	350.653	0.607193	20527	54333.4	0.318979	0.772662	0.0435064	0.696367	0.377797	106.47	244.183	0.696367	3.95834	175.238	3.78191	113.29	3.06681	0.0056636	0.011786	0.00312036	3.77713	0.377798	0.436024	0	3.78191	84.8464
367	0.236663	0.00801423	0.253383	0.00917678	0.326379	0.156048	0.550935	0	branched	4cm	Host	4cmhost	1	Young	6.7928	198.886	4.50806	105.603	3.57143	0.7	0.17	350.653	61913.5	350.654	0.622366	20525.4	53505.1	0.321272	0.755234	0.0511895	0.899506	0.383616	35.2387	315.416	0.899506	4.22542	124.778	3.94659	108.971	3.06392	0.00566361	0.01672	0.00116255	14.3822	0.383613	0.111721	0	3.94659	59.8086
368	0.25155	0.00702662	0.26475	0.00790875	0.327242	0.19388	0.544076	0	branched	4cm	Host	4cmhost	1	Young	6.7928	198.886	4.50806	105.603	3.57143	0.7	0.17	350.653	61913.5	350.652	0.679083	25122.7	62117.7	0.338368	0.771075	0.0445245	0.910395	0.404437	31.4202	319.232	0.910395	3.97535	142.316	3.77715	126.442	3.05584	0.00566358	0.0132	0.00088213	14.9638	0.4044	0.0984243	0	3.77715	75.7576
369	0.260657	0.00947307	0.275826	0.0102109	0.330442	0.188516	0.565483	0	branched	4cm	Host	4cmhost	1	Young	6.7928	198.886	4.50806	105.603	3.57143	0.7	0.17	350.653	61913.5	350.652	0.60944	18966.9	50088.8	0.331215	0.780047	0.057679	0.926046	0.378666	25.9321	324.72	0.926046	3.83646	105.562	3.62547	97.9346	3.02625	0.00566358	0.015169	0.00073783	20.5589	0.378525	0.07986	0	3.62547	65.9239
370	0.243928	0.00308032	0.2519	0.00812755	0.33245	0.153336	0.570586	0	branched	4cm	Host	4cmhost	1	Young	6.7928	198.886	4.50806	105.603	3.57143	0.7	0.17	350.653	61913.5	350.652	0.655645	22886.1	57792.4	0.318211	0.753065	0.0331012	0.508731	0.396006	172.264	178.388	0.508731	4.09957	324.642	3.96983	123.038	3.00797	0.00566357	0.007972	0.00504723	1.57948	0.395998	0.965675	0	3.96983	125.439
371	0.232764	0.00256017	0.24055	0.00790955	0.331464	0.151018	0.564341	0	branched	4cm	Host	4cmhost	1	Young	6.7928	198.886	4.50806	105.603	3.57143	0.7	0.17	350.653	61913.5	350.653	0.716749	24862.8	59551.2	0.326549	0.738828	0.0310487	0.510569	0.417504	171.62	179.032	0.510569	4.2962	390.599	4.15714	126.429	3.01692	0.00566358	0.007786	0.00534938	1.4555	0.417495	0.958599	0	4.15714	128.436
372	0.272645	0.00396094	0.280211	0.00987841	0.331894	0.190248	0.589623	0	branched	4cm	Host	4cmhost	1	Young	6.7928	198.886	4.50806	105.603	3.57143	0.7	0.17	350.653	61913.5	350.654	0.668328	22441	56018.8	0.340098	0.787981	0.0407651	0.460795	0.400597	189.074	161.58	0.460795	3.66777	252.465	3.56874	101.231	3.01301	0.00566361	0.007566	0.00591747	1.27859	0.400616	1.17016	0	3.56874	132.17
373	0.276793	0.00415645	0.284213	0.00868803	0.33126	0.153879	0.565424	0	branched	4cm	Host	4cmhost	1	Young	6.7928	198.886	4.50806	105.603	3.57143	0.7	0.17	350.653	61913.5	350.654	0.544341	22996.6	65243.4	0.304108	0.793031	0.0379669	0.471287	0.352474	185.395	165.259	0.471287	3.61281	240.59	3.51849	115.101	3.01878	0.00566361	0.00742	0.00453158	1.6374	0.352496	1.12185	0	3.51849	134.771
374	0.264225	0.00486694	0.27206	0.0104069	0.331072	0.179007	0.565453	0	branched	4cm	Host	4cmhost	1	Young	6.7928	198.886	4.50806	105.603	3.57143	0.7	0.17	350.653	61913.5	350.654	0.546435	19988.4	56568	0.304476	0.779339	0.0449944	0.435916	0.353351	197.798	152.855	0.435916	3.78465	205.468	3.67566	96.0901	3.02049	0.0056636	0.007835	0.00553996	1.41427	0.353345	1.29402	0	3.67566	127.632
375	0.279855	0.00335885	0.284975	0.00853754	0.327401	0.164886	0.574377	0	branched	4cm	Host	4cmhost	1	Young	6.7928	198.886	4.50806	105.603	3.57143	0.7	0.17	350.653	61913.5	350.652	0.586649	26086	70552.2	0.317737	0.798622	0.0356258	0.367084	0.369741	221.933	128.719	0.367084	3.57328	297.721	3.50908	117.13	3.05436	0.00566357	0.00512	0.00517869	0.988667	0.369736	1.72417	0	3.50908	195.313
376	0.202083	0.00238993	0.209428	0.00785518	0.325484	0.17043	0.516078	0	branched	4cm	Host	4cmhost	1	Young	6.7928	198.886	4.50806	105.603	3.57143	0.7	0.17	350.653	61913.5	350.653	0.735444	21942.9	51779.2	0.313557	0.697834	0.0309428	0.497072	0.423779	176.353	174.3	0.497072	4.94846	418.422	4.77491	127.305	3.07235	0.00566359	0.007345	0.00546525	1.34395	0.423769	1.01178	0	4.77491	136.147
377	0.310122	0.00636719	0.318576	0.0106597	0.331023	0.172765	0.547217	0	branched	4cm	Host	4cmhost	1	Young	6.7928	198.886	4.50806	105.603	3.57143	0.7	0.17	350.653	61913.5	350.652	0.5446	19596.8	55580.7	0.323823	0.826577	0.0500227	0.5175	0.352583	169.19	181.462	0.5175	3.22454	157.055	3.13897	93.8113	3.02094	0.00566358	0.008454	0.00429251	1.96948	0.352575	0.932367	0	3.13897	118.287
378	0.20248	0.00310066	0.211419	0.00721757	0.329509	0.16805	0.515794	0	branched	4cm	Host	4cmhost	1	Young	6.7928	198.886	4.50806	105.603	3.57143	0.7	0.17	350.653	61913.5	350.652	0.73596	23373.3	55132.2	0.312635	0.695602	0.0307857	0.615084	0.42395	134.972	215.68	0.615084	4.93876	322.512	4.72994	138.551	3.03482	0.00566358	0.008939	0.00411691	2.17129	0.423948	0.625794	0	4.72994	111.869
379	0.257993	0.00300707	0.266511	0.00720308	0.330649	0.173559	0.515201	0	branched	4cm	Host	4cmhost	1	Young	6.7928	198.886	4.50806	105.603	3.57143	0.7	0.17	350.653	61913.5	350.655	0.686904	23205.2	56987.6	0.332676	0.772781	0.0303653	0.582363	0.407198	146.446	204.208	0.582363	3.87607	332.55	3.75219	138.83	3.02436	0.00566362	0.008518	0.00419601	2.03002	0.407197	0.717142	0	3.75219	117.398
380	0.218714	0.00611676	0.227752	0.00938794	0.327283	0.177667	0.529663	0	branched	4cm	Host	4cmhost	1	Young	6.7928	198.886	4.50806	105.603	3.57143	0.7	0.17	350.653	61913.5	350.655	0.688936	26492.8	64947.5	0.32251	0.723618	0.0461723	0.655573	0.407911	120.775	229.88	0.655573	4.57218	163.485	4.39074	106.52	3.05546	0.00566362	0.009038	0.00327118	2.76292	0.407899	0.525383	0	4.39074	110.644
381	0.201476	0.00389241	0.209499	0.00676041	0.332031	0.173088	0.522634	0	branched	4cm	Host	4cmhost	1	Young	6.7928	198.886	4.50806	105.603	3.57143	0.7	0.17	350.653	61913.5	350.653	0.721746	26366.9	62899	0.307785	0.690544	0.0315293	0.668764	0.419194	116.149	234.504	0.668764	4.96337	256.91	4.77329	147.92	3.01177	0.00566359	0.008023	0.002868	2.79742	0.41919	0.495296	0	4.77329	124.642
382	0.266468	0.00414167	0.276864	0.00711061	0.332102	0.199039	0.524411	0	branched	4cm	Host	4cmhost	1	Young	6.7928	198.886	4.50806	105.603	3.57143	0.7	0.17	350.653	61913.5	350.654	0.647957	21261.2	54073.9	0.327827	0.78243	0.0332641	0.694086	0.393188	107.27	243.384	0.694086	3.7528	241.448	3.61188	140.635	3.01112	0.0056636	0.010396	0.00296894	3.50159	0.39319	0.440744	0	3.61188	96.1908
383	0.226259	0.00421665	0.234717	0.00681045	0.332254	0.142012	0.533095	0	branched	4cm	Host	4cmhost	1	Young	6.7928	198.886	4.50806	105.603	3.57143	0.7	0.17	350.653	61913.5	350.653	0.677339	25586.1	63360.4	0.313927	0.729274	0.0325958	0.688352	0.403818	109.28	241.372	0.688352	4.41971	237.155	4.26045	146.833	3.00975	0.00566358	0.008458	0.0025938	3.26085	0.403823	0.452745	0	4.26045	118.231
384	0.270387	0.00578166	0.281607	0.00885847	0.32952	0.191985	0.545384	0	branched	4cm	Host	4cmhost	1	Young	6.7928	198.886	4.50806	105.603	3.57143	0.7	0.17	350.653	61913.5	350.654	0.588391	23162.8	62529.2	0.319835	0.789701	0.0433705	0.682098	0.370432	111.474	239.181	0.682098	3.6984	172.961	3.55105	112.886	3.03472	0.00566361	0.01122	0.00307681	3.64663	0.37043	0.466065	0	3.55105	89.1266
385	0.276571	0.00666734	0.288058	0.00998595	0.330023	0.165844	0.54129	0	branched	4cm	Host	4cmhost	1	Young	6.7928	198.886	4.50806	105.603	3.57143	0.7	0.17	350.653	61913.5	350.654	0.583655	21991.4	59670.3	0.324411	0.796113	0.0490992	0.668901	0.368549	116.101	234.553	0.668901	3.61571	149.985	3.47152	100.141	3.03009	0.0056636	0.011487	0.00331861	3.46139	0.368548	0.49499	0	3.47152	87.0549
386	0.213645	0.00219316	0.223651	0.0058889	0.329036	0.165607	0.529225	0	branched	4cm	Host	4cmhost	1	Young	6.7928	198.886	4.50806	105.603	3.57143	0.7	0.17	350.653	61913.5	350.654	0.740617	24180.6	56829.9	0.318078	0.714829	0.0242369	0.667223	0.425491	116.69	233.964	0.667223	4.68066	455.963	4.47125	169.811	3.03918	0.00566361	0.010006	0.00369574	2.70744	0.425471	0.498749	0	4.47125	99.94
387	0.238462	0.00641891	0.248746	0.00815133	0.331072	0.175996	0.523221	0	branched	4cm	Host	4cmhost	1	Young	6.7928	198.886	4.50806	105.603	3.57143	0.7	0.17	350.653	61913.5	350.654	0.644528	26517.1	67659	0.319567	0.748711	0.0429708	0.792798	0.391923	72.6563	277.998	0.792798	4.19354	155.79	4.02017	122.679	3.02049	0.00566361	0.010284	0.00173242	5.9362	0.391933	0.261355	0	4.02017	97.2384
388	0.228177	0.00540684	0.23817	0.00762369	0.330224	0.17343	0.526925	0	branched	4cm	Host	4cmhost	1	Young	6.7928	198.886	4.50806	105.603	3.57143	0.7	0.17	350.653	61913.5	350.654	0.704511	27773	67194.7	0.326519	0.735164	0.0386234	0.760535	0.413322	83.9695	266.685	0.760535	4.38256	184.951	4.19868	131.17	3.02825	0.00566361	0.009993	0.00221685	4.50775	0.413338	0.314864	0	4.19868	100.07
389	0.224555	0.00591791	0.235186	0.0084345	0.330572	0.181731	0.538646	0	branched	4cm	Host	4cmhost	1	Young	6.7928	198.886	4.50806	105.603	3.57143	0.7	0.17	350.653	61913.5	350.654	0.678987	26745.3	66135.2	0.3205	0.730071	0.042406	0.741482	0.404403	90.6504	260.004	0.741482	4.45325	168.979	4.25195	118.561	3.02506	0.00566361	0.010631	0.00251659	4.22437	0.404395	0.34865	0	4.25195	94.0645
390	0.254197	0.00429471	0.267296	0.00741577	0.324524	0.193386	0.515149	0	branched	4cm	Host	4cmhost	1	Young	6.7928	198.886	4.50806	105.603	3.57143	0.7	0.17	350.653	61913.5	350.654	0.643047	22140.3	56570.7	0.325573	0.776843	0.0353848	0.729632	0.391375	94.8055	255.848	0.729632	3.93396	232.845	3.74117	134.848	3.08144	0.0056636	0.013099	0.00312106	4.19697	0.391358	0.370554	0	3.74117	76.3417
391	0.288133	0.00701491	0.302508	0.0096803	0.329141	0.152151	0.53146	0	branched	4cm	Host	4cmhost	1	Young	6.7928	198.886	4.50806	105.603	3.57143	0.7	0.17	350.653	61913.5	350.655	0.554315	19103	53565.3	0.320726	0.810301	0.0493479	0.749336	0.35663	87.8965	262.758	0.749336	3.47062	142.554	3.3057	103.303	3.03821	0.00566362	0.014375	0.00266539	5.39321	0.35662	0.334515	0	3.3057	69.5652
392	0.30019	0.00525196	0.306712	0.0108065	0.330233	0.18875	0.521743	0	branched	4cm	Host	4cmhost	1	Young	6.7928	198.886	4.50806	105.603	3.57143	0.7	0.17	350.653	61913.5	350.654	0.547572	18988.7	53666.7	0.319759	0.817223	0.0473621	0.391314	0.353826	213.438	137.216	0.391314	3.33122	190.405	3.26039	92.5369	3.02816	0.00566361	0.006522	0.00555454	1.17417	0.353804	1.55549	0	3.26039	153.327
393	0.214217	0.00232013	0.218656	0.00718427	0.330593	0.186472	0.573292	0	branched	4cm	Host	4cmhost	1	Young	6.7928	198.886	4.50806	105.603	3.57143	0.7	0.17	350.653	61913.5	350.654	0.720201	27431.4	65520.1	0.313621	0.709785	0.0283038	0.396551	0.418673	211.602	139.052	0.396551	4.66816	431.01	4.57339	139.193	3.02487	0.00566361	0.004439	0.00486414	0.912597	0.418631	1.52174	0	4.57339	225.276
394	0.24313	0.00276601	0.248117	0.0084117	0.330603	0.16132	0.542406	0	branched	4cm	Host	4cmhost	1	Young	6.7928	198.886	4.50806	105.603	3.57143	0.7	0.17	350.653	61913.5	350.652	0.670507	22663.8	56464.9	0.321652	0.751861	0.0331948	0.371937	0.401379	220.231	130.42	0.371937	4.11303	361.532	4.03036	118.882	3.02478	0.00566357	0.004987	0.00564569	0.883329	0.401346	1.68863	0	4.03036	200.521
395	0.261606	0.00324338	0.267738	0.00813974	0.330605	0.167361	0.543985	0	branched	4cm	Host	4cmhost	1	Young	6.7928	198.886	4.50806	105.603	3.57143	0.7	0.17	350.653	61913.5	350.653	0.564627	20202	55981.3	0.301528	0.775708	0.0337932	0.414216	0.36087	205.407	145.246	0.414216	3.82254	308.32	3.73499	122.854	3.02476	0.00566358	0.006132	0.00489636	1.25236	0.360869	1.4142	0	3.73499	163.079
396	0.218452	0.0028922	0.223935	0.00745422	0.328095	0.152864	0.540389	0	branched	4cm	Host	4cmhost	1	Young	6.7928	198.886	4.50806	105.603	3.57143	0.7	0.17	350.653	61913.5	350.652	0.738336	25711.5	60535	0.323516	0.719701	0.0309991	0.470167	0.424737	185.787	164.865	0.470167	4.57766	345.758	4.46558	134.152	3.0479	0.00566358	0.005483	0.00456202	1.20188	0.424736	1.1269	0	4.46558	182.382
397	0.240486	0.00367882	0.244347	0.00878772	0.32097	0.162851	0.536749	0	branched	4cm	Host	4cmhost	1	Young	6.7928	198.886	4.50806	105.603	3.57143	0.7	0.17	350.653	61913.5	350.653	0.613983	24640.3	64772.2	0.311604	0.757177	0.0380298	0.316974	0.380415	239.505	111.148	0.316974	4.15825	271.826	4.09254	113.795	3.11556	0.0056636	0.003861	0.0051089	0.75574	0.380446	2.15483	0	4.09254	259
398	0.264353	0.00328109	0.269108	0.00886786	0.321346	0.144684	0.535412	0	branched	4cm	Host	4cmhost	1	Young	6.7928	198.886	4.50806	105.603	3.57143	0.7	0.17	350.653	61913.5	350.653	0.619796	21807.9	56993.4	0.323976	0.786932	0.0370383	0.34534	0.382638	229.558	121.094	0.34534	3.78282	304.777	3.71598	112.767	3.11191	0.00566359	0.004755	0.00558677	0.851118	0.382634	1.8957	0	3.71598	210.305
399	0.262126	0.00762824	0.274359	0.00904557	0.332716	0.204061	0.538876	0	branched	4cm	Host	4cmhost	1	Young	6.7928	198.886	4.50806	105.603	3.57143	0.7	0.17	350.653	61913.5	350.654	0.597208	20419.9	54612.2	0.321402	0.77791	0.048771	0.837517	0.373908	56.9753	293.679	0.837517	3.81496	131.092	3.64486	110.551	3.00557	0.00566361	0.012233	0.00141733	8.63102	0.373906	0.194006	0	3.64486	81.7461
400	0.21835	0.0043876	0.230817	0.00588514	0.328458	0.202742	0.542986	0	branched	4cm	Host	4cmhost	1	Young	6.7928	198.886	4.50806	105.603	3.57143	0.7	0.17	350.653	61913.5	350.653	0.705361	23282.7	56290.9	0.317669	0.724439	0.0307486	0.854485	0.413614	51.0252	299.628	0.854485	4.5798	227.915	4.33244	169.919	3.04453	0.00566359	0.012467	0.00149754	8.32499	0.413615	0.170296	0	4.33244	80.2118
401	0.219121	0.004434	0.231715	0.00597854	0.328459	0.195895	0.543296	0	branched	4cm	Host	4cmhost	1	Young	6.7928	198.886	4.50806	105.603	3.57143	0.7	0.17	350.653	61913.5	350.652	0.720996	23093.5	55123.5	0.322123	0.72568	0.0311598	0.854626	0.418941	50.9757	299.676	0.854626	4.56369	225.53	4.31565	167.265	3.04452	0.00566357	0.012594	0.00154454	8.15388	0.418937	0.170102	0	4.31565	79.4029
402	0.212236	0.00473325	0.223891	0.00598645	0.327673	0.154306	0.545382	0	branched	4cm	Host	4cmhost	1	Young	6.7928	198.886	4.50806	105.603	3.57143	0.7	0.17	350.653	61913.5	350.654	0.716281	25162.4	60291.7	0.317264	0.715328	0.0321383	0.869485	0.417345	45.7657	304.889	0.869485	4.71174	211.271	4.46646	167.044	3.05182	0.00566361	0.011655	0.0012532	9.30019	0.41736	0.150106	0	4.46646	85.8001
403	0.247172	0.00681826	0.260289	0.00896458	0.331369	0.180828	0.571943	0	branched	4cm	Host	4cmhost	1	Young	6.7928	198.886	4.50806	105.603	3.57143	0.7	0.17	350.653	61913.5	350.654	0.584923	21038.4	57006.3	0.310354	0.761591	0.0464146	0.781407	0.369055	76.6504	274.003	0.781407	4.04577	146.665	3.84188	111.55	3.01778	0.0056636	0.013117	0.00214632	6.11139	0.369056	0.279743	0	3.84188	76.2369
404	0.260488	0.00556623	0.271448	0.00773156	0.331065	0.160463	0.568713	0	branched	4cm	Host	4cmhost	1	Young	6.7928	198.886	4.50806	105.603	3.57143	0.7	0.17	350.653	61913.5	350.655	0.656294	24427.8	61648.7	0.331531	0.776804	0.0393005	0.768618	0.396243	81.1352	269.519	0.768618	3.83895	179.655	3.68395	129.34	3.02055	0.00566362	0.01096	0.00216533	5.06158	0.39624	0.301036	0	3.68395	91.2409
405	0.240644	0.00544584	0.250412	0.0077245	0.330351	0.181873	0.547712	0	branched	4cm	Host	4cmhost	1	Young	6.7928	198.886	4.50806	105.603	3.57143	0.7	0.17	350.653	61913.5	350.653	0.67565	26009.7	64505.4	0.326495	0.751982	0.0390142	0.743341	0.403217	89.9983	260.655	0.743341	4.15552	183.626	3.99342	129.458	3.02708	0.00566359	0.009768	0.00227866	4.28673	0.403208	0.345278	0	3.99342	102.375
[truncated: 7,038 more rows]
[truncated: 30 more columns]

## Sheet: Fig5a
	alpha_A	alpha_B	delta_A	delta_B	beta	mu	eff	gamma	type	population	doh	popdoh	ones	age	alpha_adata	alpha_bdata	delta_adata	delta_bdata	betadata	effdata	mudata	sourcedata	counts_t0	Source	FastSlowRatio	FastCount	TotalCount	KihiFrac	KihiFracinFast	KihiFracinSlow	fs	FastFraction	Source_B	Source_A	Frac_Source_A	inv_alpha_A	inv_alpha_B	inv_delta_A	inv_delta_B	inv_beta	frac_source	lambda_A	lambda_B	ratio_lambda	calc_fract	ratiofs	avedelta	fastcellsurvival	averagetimeinfast
[truncated: 500 more rows]
[truncated: 4 more columns]

[truncated: 12 more sheets: Fig5b, Fig5c, Fig6, Fig7, FigS2, FigS3, FigS4, FigS6, FigS7, FigS8, FigS9, Sheet16]
